# Supplementary material for: 2-Amino-5,7-bis­(4-fluoro­phen­yl)-1′,3′-dimethyl-7,8-dihydro­spiro­[pyrido[2,3-d]pyrimidine-6(5H),5′-pyrimidine]-2′,4,4′,6′(3H,1′H,3′H,5′H)-tetra­one ethanol solvate
Source: Acta Crystallogr Sect E Struct Rep Online. 2009 Jun 20;65(Pt 7):o1625. doi: 10.1107/S1600536809022946 (PMC2969385; doi:10.1107/S1600536809022946)
Supplement: Supplementary file 1 [file e-65-o1625-sup1.cif]

##############################################################################
###                                                                        ###
###        Electronic paper (Acta Crystallographica Section E)             ###
###                                                                        ###
##############################################################################
#                                                                            #
# This CIF contains the data in a paper accepted for publication in Acta     #
# Crystallographica Section E. It conforms to the requirements of Notes      #
# for Authors for Section E, and has been peer reviewed under the auspices   #
# of the IUCr Commission on Journals.                                        #
#                                                                            #
# Full details of the Crystallographic Information File format               #
# are given in the paper "The Crystallographic Information File (CIF):       #
# a New Standard Archive File for Crystallography" by S. R. Hall, F. H.      #
# Allen and I. D. Brown [Acta Cryst. (1991), A47, 655-685].                  #
#                                                                            #
# The current version of the core CIF dictionary is obtainable from          #
# ftp://ftp.iucr.org/pub/cif_core.dic. The current version number is 2.4.    #
#                                                                            #
# Software is freely available for graphical display of the structure(s) in  #
# this CIF.  For information consult the CIF home page http://www.iucr.org/  #
# cif/home.html                                                              #
#                                                                            #
# This file may be used for bona fide research purposes within the           #
# scientific community so long as proper attribution is given to the journal # 
# article from which it was obtained.                                        #
#                                                                            #
##############################################################################
                                             
data_global
_audit_creation_method     'from SHELXL97 CIF and IUCr SHELXL97-template'
_journal_date_recd_electronic     2009-06-06
_journal_date_accepted     2009-06-15
_journal_name_full     'Acta Crystallographica, Section E'
_journal_year     2009
_journal_volume     65
_journal_issue      7
_journal_page_first     o1625
_journal_page_last     o1625
_journal_paper_category     QO
_journal_coeditor_code     HK2707
_publ_contact_author_name     'Xiao-Tong Zhu'
_publ_contact_author_address
;
Department of Chemistry,
Xuzhou Medical College,
Jiangsu 221004
People's Republic of China
;
_publ_contact_author_email     laotu2001@263.net
_publ_contact_author_fax     86-516-83403163
_publ_contact_author_phone     86-516-83500065
_publ_section_title
;\
2-Amino-5,7-bis(4-fluorophenyl)-1',3'-dimethyl-7,8-dihydrospiro[pyrido[2,3-\
<i>d</i>]pyrimidine-6(5<i>H</i>),5'-pyrimidine]-2',4,4',6'(3<i>H</i>,\
1'<i>H</i>,3'<i>H</i>,5'<i>H</i>)-tetraone ethanol solvate
;
loop_
    _publ_author_name
    _publ_author_address
    'Xiao-Tong Zhu'
;
Department of Chemistry,
Xuzhou Medical College,
Jiangsu 221004
People's Republic of China
;
    'Ge Zhang'
;
College of Chemistry and Chemical Engineering,
Xuzhou Normal University,
Xuzhou 221116
People's Republic of China
;
    'Ning Ma'
;
College of Chemistry and Chemical Engineering,
Xuzhou Normal University,
Xuzhou 221116
People's Republic of China
;
data_I
_chemical_name_systematic
;
2-Amino-5,7-bis(4-fluorophenyl)-1',3'-dimethyl-7,8-
dihydrospiro[pyrido[2,3-<i>d</i>]pyrimidine-6(5<i>H</i>),5'-pyrimidine]-
2',4,4',6'(3<i>H</i>,1'<i>H</i>,3'<i>H</i>,5'<i>H</i>)-tetraone ethanol
solvate
;
_chemical_name_common     ?
_chemical_formula_moiety     'C24 H20 F2 N6 O4, C2 H6 O'
_chemical_formula_sum     'C26 H26 F2 N6 O5'
_chemical_formula_iupac     'C24 H20 F2 N6 O4, C2 H6 O'
_chemical_formula_weight     540.53
_chemical_melting_point     ?
_chemical_melting_point_gt     573
_symmetry_cell_setting     triclinic
_symmetry_space_group_name_H-M     'P -1'
_symmetry_space_group_name_Hall     '-P 1'
loop_
    _symmetry_equiv_pos_as_xyz
    'x, y, z'
    '-x, -y, -z'
_cell_length_a     9.2189(15)
_cell_length_b     12.5924(17)
_cell_length_c     14.100(2)
_cell_angle_alpha     64.634(2)
_cell_angle_beta     81.467(3)
_cell_angle_gamma     69.027(2)
_cell_volume     1381.0(4)
_cell_formula_units_Z     2
_cell_measurement_reflns_used     1085
_cell_measurement_theta_min     2.505
_cell_measurement_theta_max     26.236
_cell_measurement_temperature     298(2)
_exptl_crystal_description     block
_exptl_crystal_colour     colorless
_exptl_crystal_size_max     0.40
_exptl_crystal_size_mid     0.37
_exptl_crystal_size_min     0.12
_exptl_crystal_density_diffrn     1.300
_exptl_crystal_density_meas     ?
_exptl_crystal_density_method     'not measured'
_exptl_crystal_F_000     564
_exptl_absorpt_coefficient_mu     0.101
_exptl_absorpt_correction_type     multi-scan
_exptl_absorpt_process_details     '(SADABS; Sheldrick, 1996)'
_exptl_absorpt_correction_T_min     0.9607
_exptl_absorpt_correction_T_max     0.9880
_exptl_special_details
;
;
_diffrn_ambient_temperature     298(2)
_diffrn_radiation_type     MoK\a
_diffrn_radiation_wavelength     0.71073
_diffrn_radiation_source     'fine-focus sealed tube'
_diffrn_radiation_monochromator     graphite
_diffrn_measurement_device_type     'Bruker SMART CCD area-detector'
_diffrn_measurement_method     '\f and \w'
_diffrn_detector_area_resol_mean     ?
_diffrn_reflns_number     7223
_diffrn_reflns_av_R_equivalents     0.0361
_diffrn_reflns_av_sigmaI/netI     0.0919
_diffrn_reflns_theta_min     1.60
_diffrn_reflns_theta_max     25.01
_diffrn_reflns_theta_full     25.01
_diffrn_measured_fraction_theta_max     0.984
_diffrn_measured_fraction_theta_full     0.984
_diffrn_reflns_limit_h_min     -10
_diffrn_reflns_limit_h_max     8
_diffrn_reflns_limit_k_min     -14
_diffrn_reflns_limit_k_max     14
_diffrn_reflns_limit_l_min     -15
_diffrn_reflns_limit_l_max     16
_diffrn_standards_number     ?
_diffrn_standards_interval_count     ?
_diffrn_standards_interval_time     ?
_diffrn_standards_decay_%     ?
_refine_special_details
;
Refinement of <i>F</i>^2^ against ALL reflections. The weighted <i>R</i>-factor
<i>wR</i> and goodness of fit <i>S</i> are based on <i>F</i>^2^, conventional
<i>R</i>-factors <i>R</i> are based on <i>F</i>, with <i>F</i> set to zero for
negative <i>F</i>^2^. The threshold expression of <i>F</i>^2^ >
\s(<i>F</i>^2^) is used only for calculating <i>R</i>-factors(gt) <i>etc</i>.
and is not relevant to the choice of reflections for refinement.
<i>R</i>-factors based on <i>F</i>^2^ are statistically about twice as large
as those based on <i>F</i>, and <i>R</i>- factors based on ALL data will be
even larger.
;
_reflns_number_total     4773
_reflns_number_gt     1979
_reflns_threshold_expression     I>2\s(I)
_refine_ls_structure_factor_coef     Fsqd
_refine_ls_matrix_type     full
_refine_ls_R_factor_all     0.1526
_refine_ls_R_factor_gt     0.0664
_refine_ls_wR_factor_gt     0.1072
_refine_ls_wR_factor_ref     0.1198
_refine_ls_goodness_of_fit_ref     1.002
_refine_ls_restrained_S_all     1.004
_refine_ls_number_reflns     4773
_refine_ls_number_parameters     352
_refine_ls_number_restraints     0
_refine_ls_hydrogen_treatment     constr
_refine_ls_weighting_scheme     calc
_refine_ls_weighting_details
                 'calc w=1/[\s^2^(Fo^2^)+(0.0296P)^2^] where P=(Fo^2^+2Fc^2^)/3'
_atom_sites_solution_hydrogens     geom
_atom_sites_solution_primary     direct
_atom_sites_solution_secondary     difmap
_refine_ls_shift/su_max     0.000
_refine_ls_shift/su_mean     0.000
_refine_diff_density_max     0.157
_refine_diff_density_min     -0.181
_refine_ls_extinction_method     none
_refine_ls_extinction_coef     ?
loop_
    _atom_type_symbol
    _atom_type_description
    _atom_type_scat_dispersion_real
    _atom_type_scat_dispersion_imag
    _atom_type_scat_source
    'C' 'C' 0.0033 0.0016
                         'International Tables Vol C Tables 4.2.6.8 and 6.1.1.4'
    'H' 'H' 0.0000 0.0000
                         'International Tables Vol C Tables 4.2.6.8 and 6.1.1.4'
    'N' 'N' 0.0061 0.0033
                         'International Tables Vol C Tables 4.2.6.8 and 6.1.1.4'
    'O' 'O' 0.0106 0.0060
                         'International Tables Vol C Tables 4.2.6.8 and 6.1.1.4'
    'F' 'F' 0.0171 0.0103
                         'International Tables Vol C Tables 4.2.6.8 and 6.1.1.4'
_computing_data_collection     'SMART (Bruker, 1998)'
_computing_cell_refinement     'SAINT (Bruker, 1999)'
_computing_data_reduction     'SAINT (Bruker, 1999)'
_computing_structure_solution     'SHELXS97 (Sheldrick, 2008)'
_computing_structure_refinement     'SHELXL97 (Sheldrick, 2008)'
_computing_molecular_graphics
                             'SHELXTL (Sheldrick, 2008) and PLATON (Spek, 2009)'
_computing_publication_material
                             'SHELXTL (Sheldrick, 2008) and PLATON (Spek, 2009)'
loop_
    _atom_site_type_symbol
    _atom_site_label
    _atom_site_fract_x
    _atom_site_fract_y
    _atom_site_fract_z
    _atom_site_U_iso_or_equiv
    _atom_site_adp_type
    _atom_site_calc_flag
    _atom_site_refinement_flags
    _atom_site_occupancy
    _atom_site_disorder_assembly
    _atom_site_disorder_group
    F F1 -0.6967(3) 0.6507(3) 0.4242(2) 0.1682(12) Uani d . 1 . .
    F F2 0.5065(3) -0.0663(2) 0.3998(2) 0.1646(12) Uani d . 1 . .
    O O1 0.3825(3) 0.4015(2) 0.05479(17) 0.0724(7) Uani d . 1 . .
    O O2 -0.1950(3) 0.3213(2) 0.1939(2) 0.0921(9) Uani d . 1 . .
    O O3 -0.0319(4) 0.1522(3) 0.5289(2) 0.1190(11) Uani d . 1 . .
    O O4 0.0495(3) 0.5117(2) 0.31565(17) 0.0687(7) Uani d . 1 . .
    O O5 0.8805(3) 0.9228(2) 0.0997(2) 0.0952(8) Uani d . 1 . .
    H H5 0.9547 0.9075 0.0620 0.143 Uiso calc R 1 . .
    N N1 -0.1126(3) 0.6500(2) 0.1209(2) 0.0631(8) Uani d . 1 . .
    H H1 -0.1678 0.7246 0.1130 0.076 Uiso calc R 1 . .
    N N2 0.0779(3) 0.7345(2) 0.0419(2) 0.0641(8) Uani d . 1 . .
    N N3 0.3234(3) 0.6058(3) 0.01820(19) 0.0644(8) Uani d . 1 . .
    H H3 0.4169 0.6010 -0.0035 0.077 Uiso calc R 1 . .
    N N4 0.2777(3) 0.8125(3) -0.0313(2) 0.0967(11) Uani d . 1 . .
    H H4A 0.2176 0.8855 -0.0376 0.116 Uiso calc R 1 . .
    H H4B 0.3725 0.8012 -0.0519 0.116 Uiso calc R 1 . .
    N N5 -0.1246(3) 0.2430(3) 0.3629(3) 0.0754(9) Uani d . 1 . .
    N N6 0.0080(3) 0.3332(3) 0.4216(2) 0.0633(8) Uani d . 1 . .
    C C1 0.0370(4) 0.6286(3) 0.0878(2) 0.0542(9) Uani d . 1 . .
    C C2 0.2236(5) 0.7165(4) 0.0104(3) 0.0666(10) Uani d . 1 . .
    C C3 0.2842(4) 0.4988(3) 0.0593(2) 0.0572(9) Uani d . 1 . .
    C C4 0.1348(4) 0.5102(3) 0.1027(2) 0.0511(8) Uani d . 1 . .
    C C5 0.0803(3) 0.3989(3) 0.1575(2) 0.0534(9) Uani d . 1 . .
    H H5A 0.0389 0.3884 0.1031 0.064 Uiso calc R 1 . .
    C C6 -0.0593(3) 0.4266(3) 0.2334(2) 0.0508(8) Uani d . 1 . .
    C C7 -0.1839(4) 0.5532(3) 0.1689(3) 0.0587(9) Uani d . 1 . .
    H H7 -0.2202 0.5436 0.1121 0.070 Uiso calc R 1 . .
    C C8 -0.1336(4) 0.3270(3) 0.2608(3) 0.0645(10) Uani d . 1 . .
    C C9 -0.0484(5) 0.2372(4) 0.4437(3) 0.0788(12) Uani d . 1 . .
    C C10 0.0015(4) 0.4300(3) 0.3251(3) 0.0551(9) Uani d . 1 . .
    C C11 -0.1894(5) 0.1422(4) 0.3883(3) 0.1337(18) Uani d . 1 . .
    H H11A -0.2645 0.1673 0.3358 0.201 Uiso calc R 1 . .
    H H11B -0.2387 0.1255 0.4557 0.201 Uiso calc R 1 . .
    H H11C -0.1073 0.0683 0.3900 0.201 Uiso calc R 1 . .
    C C12 0.0864(4) 0.3261(4) 0.5089(3) 0.0979(13) Uani d . 1 . .
    H H12A 0.0106 0.3622 0.5507 0.147 Uiso calc R 1 . .
    H H12B 0.1590 0.3710 0.4813 0.147 Uiso calc R 1 . .
    H H12C 0.1408 0.2406 0.5517 0.147 Uiso calc R 1 . .
    C C13 0.2024(4) 0.2751(3) 0.2181(3) 0.0566(9) Uani d . 1 . .
    C C14 0.2005(5) 0.1674(4) 0.2162(3) 0.0923(13) Uani d . 1 . .
    H H14 0.1292 0.1720 0.1731 0.111 Uiso calc R 1 . .
    C C15 0.3015(6) 0.0531(4) 0.2763(4) 0.1288(19) Uani d . 1 . .
    H H15 0.2984 -0.0190 0.2744 0.155 Uiso calc R 1 . .
    C C16 0.4049(6) 0.0471(4) 0.3381(4) 0.1049(15) Uani d . 1 . .
    C C17 0.4125(4) 0.1504(4) 0.3425(3) 0.0855(12) Uani d . 1 . .
    H H17 0.4847 0.1443 0.3858 0.103 Uiso calc R 1 . .
    C C18 0.3109(4) 0.2647(3) 0.2815(3) 0.0658(10) Uani d . 1 . .
    H H18 0.3160 0.3362 0.2834 0.079 Uiso calc R 1 . .
    C C19 -0.3239(4) 0.5881(3) 0.2339(3) 0.0614(9) Uani d . 1 . .
    C C20 -0.4521(4) 0.5589(3) 0.2302(3) 0.0846(12) Uani d . 1 . .
    H H20 -0.4539 0.5245 0.1839 0.102 Uiso calc R 1 . .
    C C21 -0.5790(5) 0.5796(4) 0.2940(4) 0.1103(16) Uani d . 1 . .
    H H21 -0.6653 0.5586 0.2921 0.132 Uiso calc R 1 . .
    C C22 -0.5731(6) 0.6310(5) 0.3588(4) 0.1072(16) Uani d . 1 . .
    C C23 -0.4515(5) 0.6654(4) 0.3646(3) 0.1005(14) Uani d . 1 . .
    H H23 -0.4530 0.7024 0.4096 0.121 Uiso calc R 1 . .
    C C24 -0.3249(4) 0.6426(3) 0.3002(3) 0.0776(11) Uani d . 1 . .
    H H24 -0.2395 0.6646 0.3021 0.093 Uiso calc R 1 . .
    C C25 0.9345(6) 0.8842(4) 0.2021(3) 0.1126(15) Uani d D 1 . .
    H H25A 0.9644 0.7943 0.2376 0.135 Uiso calc R 1 . .
    H H25B 0.8507 0.9193 0.2416 0.135 Uiso calc R 1 . .
    C C26 1.0640(7) 0.9217(5) 0.2010(4) 0.168(2) Uani d D 1 . .
    H H26A 1.1452 0.8910 0.1588 0.251 Uiso calc R 1 . .
    H H26B 1.1015 0.8884 0.2713 0.251 Uiso calc R 1 . .
    H H26C 1.0323 1.0109 0.1720 0.251 Uiso calc R 1 . .
loop_
    _atom_site_aniso_label
    _atom_site_aniso_U_11
    _atom_site_aniso_U_22
    _atom_site_aniso_U_33
    _atom_site_aniso_U_12
    _atom_site_aniso_U_13
    _atom_site_aniso_U_23
    F1 0.0895(19) 0.212(3) 0.191(3) -0.039(2) 0.072(2) -0.101(2)
    F2 0.164(3) 0.0856(19) 0.182(3) 0.0200(18) -0.073(2) -0.0244(18)
    N1 0.0516(19) 0.0545(17) 0.073(2) -0.0138(16) 0.0088(15) -0.0226(15)
    N2 0.060(2) 0.0560(19) 0.0677(19) -0.0207(17) 0.0147(16) -0.0208(16)
    N3 0.0527(19) 0.0603(19) 0.0658(19) -0.0183(17) 0.0126(15) -0.0168(16)
    N4 0.083(2) 0.067(2) 0.123(3) -0.0329(19) 0.026(2) -0.024(2)
    N5 0.076(2) 0.069(2) 0.085(3) -0.0421(19) 0.011(2) -0.023(2)
    N6 0.071(2) 0.067(2) 0.0500(19) -0.0254(17) 0.0058(16) -0.0221(17)
    O1 0.0607(16) 0.0671(16) 0.0791(17) -0.0149(14) 0.0180(13) -0.0310(13)
    O2 0.087(2) 0.0913(19) 0.113(2) -0.0431(16) -0.0262(17) -0.0361(17)
    O3 0.171(3) 0.085(2) 0.075(2) -0.046(2) 0.013(2) -0.0092(17)
    O4 0.0741(17) 0.0823(17) 0.0686(16) -0.0397(15) 0.0053(13) -0.0379(14)
    O5 0.101(2) 0.0892(19) 0.0798(19) -0.0185(16) 0.0004(16) -0.0310(16)
    C1 0.049(2) 0.064(2) 0.049(2) -0.018(2) 0.0062(17) -0.0249(18)
    C2 0.069(3) 0.054(2) 0.063(2) -0.021(2) 0.006(2) -0.013(2)
    C3 0.056(3) 0.061(2) 0.049(2) -0.014(2) 0.0053(18) -0.0221(19)
    C4 0.048(2) 0.049(2) 0.053(2) -0.0141(18) 0.0066(17) -0.0213(17)
    C5 0.052(2) 0.059(2) 0.054(2) -0.0166(18) 0.0020(17) -0.0290(18)
    C6 0.044(2) 0.057(2) 0.056(2) -0.0205(18) -0.0025(17) -0.0224(17)
    C7 0.046(2) 0.063(2) 0.067(2) -0.0184(19) -0.0033(19) -0.0252(19)
    C8 0.046(2) 0.067(3) 0.082(3) -0.019(2) -0.004(2) -0.029(2)
    C9 0.088(3) 0.068(3) 0.063(3) -0.018(3) 0.017(3) -0.021(2)
    C10 0.040(2) 0.066(2) 0.059(2) -0.0154(19) 0.0091(18) -0.030(2)
    C11 0.154(4) 0.114(4) 0.155(5) -0.098(4) 0.020(4) -0.037(3)
    C12 0.126(4) 0.107(3) 0.057(3) -0.029(3) -0.014(3) -0.034(2)
    C13 0.052(2) 0.063(2) 0.054(2) -0.016(2) 0.0027(18) -0.0261(18)
    C14 0.103(3) 0.058(3) 0.117(4) -0.009(3) -0.029(3) -0.041(3)
    C15 0.140(5) 0.065(3) 0.173(5) -0.007(3) -0.055(4) -0.045(3)
    C16 0.106(4) 0.059(3) 0.112(4) 0.005(3) -0.023(3) -0.019(3)
    C17 0.067(3) 0.089(3) 0.082(3) -0.009(3) -0.018(2) -0.026(3)
    C18 0.057(2) 0.063(2) 0.069(2) -0.013(2) 0.000(2) -0.024(2)
    C19 0.037(2) 0.071(2) 0.071(3) -0.0140(19) 0.0028(19) -0.028(2)
    C20 0.044(2) 0.100(3) 0.117(3) -0.024(2) 0.006(2) -0.052(3)
    C21 0.055(3) 0.125(4) 0.156(5) -0.038(3) 0.023(3) -0.063(4)
    C22 0.067(4) 0.120(4) 0.125(4) -0.027(3) 0.042(3) -0.057(3)
    C23 0.073(3) 0.120(4) 0.117(4) -0.022(3) 0.019(3) -0.069(3)
    C24 0.055(3) 0.097(3) 0.093(3) -0.022(2) 0.016(2) -0.057(3)
    C25 0.147(5) 0.107(4) 0.082(3) -0.052(3) 0.000(3) -0.028(3)
    C26 0.210(7) 0.201(6) 0.124(4) -0.119(6) -0.008(4) -0.051(4)
_geom_special_details
;
All e.s.d.'s (except the e.s.d. in the dihedral angle between two l.s. planes)
are estimated using the full covariance matrix. The cell e.s.d.'s are taken
into account individually in the estimation of e.s.d.'s in distances, angles
and torsion angles; correlations between e.s.d.'s in cell parameters are only
used when they are defined by crystal symmetry. An approximate (isotropic)
treatment of cell e.s.d.'s is used for estimating e.s.d.'s involving l.s.
planes.
;
loop_
    _geom_bond_atom_site_label_1
    _geom_bond_atom_site_label_2
    _geom_bond_site_symmetry_2
    _geom_bond_distance
    _geom_bond_publ_flag
    F1 C22 . 1.376(5) ?
    F2 C16 . 1.376(4) ?
    N1 C1 . 1.357(4) ?
    N1 C7 . 1.453(3) ?
    N1 H1 . 0.8600 ?
    N2 C2 . 1.320(4) ?
    N2 C1 . 1.374(4) ?
    N3 C2 . 1.335(4) ?
    N3 C3 . 1.378(4) ?
    N3 H3 . 0.8600 ?
    N4 C2 . 1.338(4) ?
    N4 H4A . 0.8600 ?
    N4 H4B . 0.8600 ?
    N5 C8 . 1.366(4) ?
    N5 C9 . 1.388(4) ?
    N5 C11 . 1.478(4) ?
    N6 C10 . 1.375(4) ?
    N6 C9 . 1.382(4) ?
    N6 C12 . 1.474(4) ?
    O1 C3 . 1.258(3) ?
    O2 C8 . 1.209(4) ?
    O3 C9 . 1.203(4) ?
    O4 C10 . 1.210(3) ?
    O5 C25 . 1.418(4) ?
    O5 H5 . 0.8200 ?
    C1 C4 . 1.380(4) ?
    C3 C4 . 1.406(4) ?
    C4 C5 . 1.508(4) ?
    C5 C13 . 1.522(4) ?
    C5 C6 . 1.585(4) ?
    C5 H5A . 0.9800 ?
    C6 C10 . 1.507(4) ?
    C6 C8 . 1.521(4) ?
    C6 C7 . 1.564(4) ?
    C7 C19 . 1.511(4) ?
    C7 H7 . 0.9800 ?
    C11 H11A . 0.9600 ?
    C11 H11B . 0.9600 ?
    C11 H11C . 0.9600 ?
    C12 H12A . 0.9600 ?
    C12 H12B . 0.9600 ?
    C12 H12C . 0.9600 ?
    C13 C18 . 1.374(4) ?
    C13 C14 . 1.375(4) ?
    C14 C15 . 1.373(5) ?
    C14 H14 . 0.9300 ?
    C15 C16 . 1.346(5) ?
    C15 H15 . 0.9300 ?
    C16 C17 . 1.355(5) ?
    C17 C18 . 1.379(4) ?
    C17 H17 . 0.9300 ?
    C18 H18 . 0.9300 ?
    C19 C20 . 1.372(4) ?
    C19 C24 . 1.374(4) ?
    C20 C21 . 1.384(5) ?
    C20 H20 . 0.9300 ?
    C21 C22 . 1.343(6) ?
    C21 H21 . 0.9300 ?
    C22 C23 . 1.363(5) ?
    C23 C24 . 1.392(5) ?
    C23 H23 . 0.9300 ?
    C24 H24 . 0.9300 ?
    C25 C26 . 1.428(5) ?
    C25 H25A . 0.9700 ?
    C25 H25B . 0.9700 ?
    C26 H26A . 0.9600 ?
    C26 H26B . 0.9600 ?
    C26 H26C . 0.9600 ?
loop_
    _geom_angle_atom_site_label_1
    _geom_angle_atom_site_label_2
    _geom_angle_atom_site_label_3
    _geom_angle_site_symmetry_1
    _geom_angle_site_symmetry_3
    _geom_angle
    _geom_angle_publ_flag
    C1 N1 C7 . . 123.3(3) ?
    C1 N1 H1 . . 118.3 ?
    C7 N1 H1 . . 118.3 ?
    C2 N2 C1 . . 114.7(3) ?
    C2 N3 C3 . . 123.3(3) ?
    C2 N3 H3 . . 118.4 ?
    C3 N3 H3 . . 118.4 ?
    C2 N4 H4A . . 120.0 ?
    C2 N4 H4B . . 120.0 ?
    H4A N4 H4B . . 120.0 ?
    C8 N5 C9 . . 125.8(3) ?
    C8 N5 C11 . . 117.4(3) ?
    C9 N5 C11 . . 116.5(4) ?
    C10 N6 C9 . . 125.3(3) ?
    C10 N6 C12 . . 118.7(3) ?
    C9 N6 C12 . . 116.0(3) ?
    C25 O5 H5 . . 109.5 ?
    N1 C1 N2 . . 113.2(3) ?
    N1 C1 C4 . . 121.5(3) ?
    N2 C1 C4 . . 125.3(3) ?
    N2 C2 N3 . . 123.5(3) ?
    N2 C2 N4 . . 119.7(4) ?
    N3 C2 N4 . . 116.8(4) ?
    O1 C3 N3 . . 118.3(3) ?
    O1 C3 C4 . . 126.1(3) ?
    N3 C3 C4 . . 115.6(3) ?
    C1 C4 C3 . . 117.1(3) ?
    C1 C4 C5 . . 121.4(3) ?
    C3 C4 C5 . . 121.4(3) ?
    C4 C5 C13 . . 116.7(3) ?
    C4 C5 C6 . . 109.9(3) ?
    C13 C5 C6 . . 109.1(2) ?
    C4 C5 H5A . . 106.9 ?
    C13 C5 H5A . . 106.9 ?
    C6 C5 H5A . . 106.9 ?
    C10 C6 C8 . . 115.5(3) ?
    C10 C6 C7 . . 111.9(3) ?
    C8 C6 C7 . . 106.2(3) ?
    C10 C6 C5 . . 109.1(2) ?
    C8 C6 C5 . . 105.7(3) ?
    C7 C6 C5 . . 108.1(2) ?
    N1 C7 C19 . . 112.1(3) ?
    N1 C7 C6 . . 109.7(2) ?
    C19 C7 C6 . . 112.5(3) ?
    N1 C7 H7 . . 107.4 ?
    C19 C7 H7 . . 107.4 ?
    C6 C7 H7 . . 107.4 ?
    O2 C8 N5 . . 121.6(3) ?
    O2 C8 C6 . . 120.8(4) ?
    N5 C8 C6 . . 117.5(3) ?
    O3 C9 N6 . . 121.7(4) ?
    O3 C9 N5 . . 121.5(4) ?
    N6 C9 N5 . . 116.9(4) ?
    O4 C10 N6 . . 119.6(3) ?
    O4 C10 C6 . . 122.3(3) ?
    N6 C10 C6 . . 118.0(3) ?
    N5 C11 H11A . . 109.5 ?
    N5 C11 H11B . . 109.5 ?
    H11A C11 H11B . . 109.5 ?
    N5 C11 H11C . . 109.5 ?
    H11A C11 H11C . . 109.5 ?
    H11B C11 H11C . . 109.5 ?
    N6 C12 H12A . . 109.5 ?
    N6 C12 H12B . . 109.5 ?
    H12A C12 H12B . . 109.5 ?
    N6 C12 H12C . . 109.5 ?
    H12A C12 H12C . . 109.5 ?
    H12B C12 H12C . . 109.5 ?
    C18 C13 C14 . . 117.5(3) ?
    C18 C13 C5 . . 122.3(3) ?
    C14 C13 C5 . . 120.1(3) ?
    C15 C14 C13 . . 121.6(4) ?
    C15 C14 H14 . . 119.2 ?
    C13 C14 H14 . . 119.2 ?
    C16 C15 C14 . . 118.9(4) ?
    C16 C15 H15 . . 120.5 ?
    C14 C15 H15 . . 120.5 ?
    C15 C16 C17 . . 122.0(4) ?
    C15 C16 F2 . . 120.1(5) ?
    C17 C16 F2 . . 117.9(5) ?
    C16 C17 C18 . . 118.6(4) ?
    C16 C17 H17 . . 120.7 ?
    C18 C17 H17 . . 120.7 ?
    C13 C18 C17 . . 121.4(4) ?
    C13 C18 H18 . . 119.3 ?
    C17 C18 H18 . . 119.3 ?
    C20 C19 C24 . . 118.7(3) ?
    C20 C19 C7 . . 118.7(4) ?
    C24 C19 C7 . . 122.5(3) ?
    C19 C20 C21 . . 121.3(4) ?
    C19 C20 H20 . . 119.3 ?
    C21 C20 H20 . . 119.3 ?
    C22 C21 C20 . . 117.6(4) ?
    C22 C21 H21 . . 121.2 ?
    C20 C21 H21 . . 121.2 ?
    C21 C22 C23 . . 124.2(4) ?
    C21 C22 F1 . . 118.7(5) ?
    C23 C22 F1 . . 117.0(5) ?
    C22 C23 C24 . . 117.0(4) ?
    C22 C23 H23 . . 121.5 ?
    C24 C23 H23 . . 121.5 ?
    C19 C24 C23 . . 121.1(4) ?
    C19 C24 H24 . . 119.5 ?
    C23 C24 H24 . . 119.5 ?
    O5 C25 C26 . . 112.3(4) ?
    O5 C25 H25A . . 109.1 ?
    C26 C25 H25A . . 109.1 ?
    O5 C25 H25B . . 109.1 ?
    C26 C25 H25B . . 109.1 ?
    H25A C25 H25B . . 107.9 ?
    C25 C26 H26A . . 109.5 ?
    C25 C26 H26B . . 109.5 ?
    H26A C26 H26B . . 109.5 ?
    C25 C26 H26C . . 109.5 ?
    H26A C26 H26C . . 109.5 ?
    H26B C26 H26C . . 109.5 ?
loop_
    _geom_torsion_atom_site_label_1
    _geom_torsion_atom_site_label_2
    _geom_torsion_atom_site_label_3
    _geom_torsion_atom_site_label_4
    _geom_torsion_site_symmetry_1
    _geom_torsion_site_symmetry_2
    _geom_torsion_site_symmetry_3
    _geom_torsion_site_symmetry_4
    _geom_torsion
    _geom_torsion_publ_flag
    C7 N1 C1 N2 . . . . 178.1(3) ?
    C7 N1 C1 C4 . . . . -3.3(5) ?
    C2 N2 C1 N1 . . . . 178.9(3) ?
    C2 N2 C1 C4 . . . . 0.4(5) ?
    C1 N2 C2 N3 . . . . 2.5(5) ?
    C1 N2 C2 N4 . . . . -177.2(3) ?
    C3 N3 C2 N2 . . . . 0.5(5) ?
    C3 N3 C2 N4 . . . . -179.8(3) ?
    C2 N3 C3 O1 . . . . 173.9(3) ?
    C2 N3 C3 C4 . . . . -6.0(5) ?
    N1 C1 C4 C3 . . . . 175.8(3) ?
    N2 C1 C4 C3 . . . . -5.8(5) ?
    N1 C1 C4 C5 . . . . -0.6(5) ?
    N2 C1 C4 C5 . . . . 177.8(3) ?
    O1 C3 C4 C1 . . . . -171.8(3) ?
    N3 C3 C4 C1 . . . . 8.1(4) ?
    O1 C3 C4 C5 . . . . 4.6(5) ?
    N3 C3 C4 C5 . . . . -175.5(3) ?
    C1 C4 C5 C13 . . . . -149.9(3) ?
    C3 C4 C5 C13 . . . . 33.9(4) ?
    C1 C4 C5 C6 . . . . -25.0(4) ?
    C3 C4 C5 C6 . . . . 158.7(3) ?
    C4 C5 C6 C10 . . . . -70.3(3) ?
    C13 C5 C6 C10 . . . . 58.8(3) ?
    C4 C5 C6 C8 . . . . 164.9(3) ?
    C13 C5 C6 C8 . . . . -66.0(3) ?
    C4 C5 C6 C7 . . . . 51.5(3) ?
    C13 C5 C6 C7 . . . . -179.4(3) ?
    C1 N1 C7 C19 . . . . 158.4(3) ?
    C1 N1 C7 C6 . . . . 32.6(4) ?
    C10 C6 C7 N1 . . . . 65.0(3) ?
    C8 C6 C7 N1 . . . . -168.2(3) ?
    C5 C6 C7 N1 . . . . -55.2(3) ?
    C10 C6 C7 C19 . . . . -60.5(4) ?
    C8 C6 C7 C19 . . . . 66.3(4) ?
    C5 C6 C7 C19 . . . . 179.3(3) ?
    C9 N5 C8 O2 . . . . 175.8(4) ?
    C11 N5 C8 O2 . . . . 1.5(5) ?
    C9 N5 C8 C6 . . . . -2.5(5) ?
    C11 N5 C8 C6 . . . . -176.8(3) ?
    C10 C6 C8 O2 . . . . 175.2(3) ?
    C7 C6 C8 O2 . . . . 50.6(4) ?
    C5 C6 C8 O2 . . . . -64.1(4) ?
    C10 C6 C8 N5 . . . . -6.4(4) ?
    C7 C6 C8 N5 . . . . -131.0(3) ?
    C5 C6 C8 N5 . . . . 114.3(3) ?
    C10 N6 C9 O3 . . . . 176.3(3) ?
    C12 N6 C9 O3 . . . . -1.1(5) ?
    C10 N6 C9 N5 . . . . -3.5(5) ?
    C12 N6 C9 N5 . . . . 179.1(3) ?
    C8 N5 C9 O3 . . . . -171.9(4) ?
    C11 N5 C9 O3 . . . . 2.4(6) ?
    C8 N5 C9 N6 . . . . 7.8(5) ?
    C11 N5 C9 N6 . . . . -177.9(3) ?
    C9 N6 C10 O4 . . . . 177.2(3) ?
    C12 N6 C10 O4 . . . . -5.5(5) ?
    C9 N6 C10 C6 . . . . -5.5(5) ?
    C12 N6 C10 C6 . . . . 171.9(3) ?
    C8 C6 C10 O4 . . . . -172.6(3) ?
    C7 C6 C10 O4 . . . . -51.0(4) ?
    C5 C6 C10 O4 . . . . 68.6(4) ?
    C8 C6 C10 N6 . . . . 10.1(4) ?
    C7 C6 C10 N6 . . . . 131.7(3) ?
    C5 C6 C10 N6 . . . . -108.7(3) ?
    C4 C5 C13 C18 . . . . 43.5(4) ?
    C6 C5 C13 C18 . . . . -81.7(4) ?
    C4 C5 C13 C14 . . . . -140.8(3) ?
    C6 C5 C13 C14 . . . . 94.0(4) ?
    C18 C13 C14 C15 . . . . 0.9(6) ?
    C5 C13 C14 C15 . . . . -174.9(4) ?
    C13 C14 C15 C16 . . . . -0.3(7) ?
    C14 C15 C16 C17 . . . . -0.1(8) ?
    C14 C15 C16 F2 . . . . 179.5(4) ?
    C15 C16 C17 C18 . . . . -0.1(7) ?
    F2 C16 C17 C18 . . . . -179.7(3) ?
    C14 C13 C18 C17 . . . . -1.2(5) ?
    C5 C13 C18 C17 . . . . 174.6(3) ?
    C16 C17 C18 C13 . . . . 0.8(6) ?
    N1 C7 C19 C20 . . . . 139.9(3) ?
    C6 C7 C19 C20 . . . . -95.8(4) ?
    N1 C7 C19 C24 . . . . -43.2(4) ?
    C6 C7 C19 C24 . . . . 81.1(4) ?
    C24 C19 C20 C21 . . . . -2.1(6) ?
    C7 C19 C20 C21 . . . . 174.9(4) ?
    C19 C20 C21 C22 . . . . 0.9(7) ?
    C20 C21 C22 C23 . . . . 0.9(8) ?
    C20 C21 C22 F1 . . . . -179.0(4) ?
    C21 C22 C23 C24 . . . . -1.4(7) ?
    F1 C22 C23 C24 . . . . 178.5(4) ?
    C20 C19 C24 C23 . . . . 1.6(5) ?
    C7 C19 C24 C23 . . . . -175.4(3) ?
    C22 C23 C24 C19 . . . . 0.2(6) ?
loop_
    _geom_hbond_atom_site_label_D
    _geom_hbond_atom_site_label_H
    _geom_hbond_atom_site_label_A
    _geom_hbond_site_symmetry_A
    _geom_hbond_distance_DH
    _geom_hbond_distance_HA
    _geom_hbond_distance_DA
    _geom_hbond_angle_DHA
    _geom_hbond_publ_flag
    N3 H3 O1 2_665 0.86 1.88 2.737(3) 177 yes
    N4 H4A O5 2_675 0.86 2.07 2.890(3) 160 yes
    O5 H5 N2 1_655 0.82 2.19 2.779(3) 129 yes
