# Supplementary material for: 2-Amino-5,7-bis­(4-fluoro­phen­yl)-1′,3′-dimethyl-7,8-dihydro­spiro­[pyrido[2,3-d]pyrimidine-6(5H),5′-pyrimidine]-2′,4,4′,6′(3H,1′H,3′H,5′H)-tetra­one ethanol solvate
Source: Acta Crystallogr Sect E Struct Rep Online. 2009 Jun 20;65(Pt 7):o1625. doi: 10.1107/S1600536809022946 (PMC2969385; doi:10.1107/S1600536809022946)
Supplement: Supplementary file 2 [file e-65-o1625-Isup2.hkl]

# 
# h,k,l, Fc-squared, Fo-squared, sigma(Fo-squared) and status flag 
# 
data_I
_shelx_title ' 070310c in P-1' 
_shelx_refln_list_code          4 
_shelx_F_calc_maximum      138.19 
_exptl_crystal_F_000       564.00 
_reflns_d_resolution_high  0.8406 
 
loop_ 
 _symmetry_equiv_pos_as_xyz 
 'x, y, z' 
 '-x, -y, -z' 
 
_cell_length_a     9.2189 
_cell_length_b    12.5924 
_cell_length_c    14.0997 
_cell_angle_alpha  64.634 
_cell_angle_beta   81.467 
_cell_angle_gamma  69.027 
 
_shelx_F_squared_multiplier     1.000 
 
loop_ 
 _refln_index_h 
 _refln_index_k 
 _refln_index_l 
 _refln_F_squared_calc 
 _refln_F_squared_meas 
 _refln_F_squared_sigma 
 _refln_observed_status 
   1   0   0     8142.69     8025.10     71.49 o 
   2   0   0      974.99     1064.86     24.93 o 
   3   0   0      437.66      422.65     18.81 o 
   4   0   0       39.43       32.38      6.30 o 
   5   0   0       96.55       92.42      7.06 o 
   6   0   0        0.44        2.51      4.46 o 
   7   0   0       37.96       27.97     10.43 o 
   8   0   0      112.65      111.54     17.12 o 
   9   0   0       19.55       36.13     12.29 o 
  10   0   0        6.98       15.12     12.07 o 
  -9   1   0       25.11       44.56     14.40 o 
  -8   1   0        2.22        0.11      8.10 o 
  -7   1   0       11.78       11.10      6.34 o 
  -6   1   0       39.92       32.05      8.05 o 
  -5   1   0       97.14       83.30      9.68 o 
  -4   1   0       45.66       40.23      8.19 o 
  -3   1   0      377.41      393.48     10.79 o 
  -2   1   0      782.22      821.73     12.63 o 
  -1   1   0      641.87      612.02     15.32 o 
   0   1   0     9988.19    10591.86     53.50 o 
   1   1   0        0.42        0.36     10.24 o 
   2   1   0      641.46      705.50     27.05 o 
   3   1   0     2043.53     2207.40     22.16 o 
   4   1   0      337.46      375.88     11.73 o 
   5   1   0       79.24       81.42      5.91 o 
   6   1   0        7.66       13.03      4.50 o 
   7   1   0       17.00       10.60      9.66 o 
   8   1   0      173.53      165.07     20.39 o 
   9   1   0        0.34        4.99     10.29 o 
  10   1   0        1.10        5.91     12.13 o 
  -9   2   0        5.88       25.33     11.88 o 
  -8   2   0       33.46       49.25     12.82 o 
  -7   2   0       16.51       18.70      9.30 o 
  -6   2   0        7.50        0.39      7.24 o 
  -5   2   0        3.06        6.74      6.05 o 
  -4   2   0       57.28       47.28      8.77 o 
  -3   2   0       86.93       82.94      7.08 o 
  -2   2   0      549.01      522.66     12.37 o 
  -1   2   0      797.86      788.47     15.39 o 
   0   2   0       32.63       40.99      7.65 o 
   1   2   0     1417.66     1471.08     17.38 o 
   2   2   0     2130.63     2179.02     41.57 o 
   3   2   0      116.54      140.68      5.44 o 
   4   2   0       28.75       16.42      4.51 o 
   5   2   0       17.66       35.05      5.24 o 
   6   2   0        0.48        1.05      6.33 o 
   7   2   0       10.46       12.13      8.41 o 
   8   2   0       62.84       56.58     13.18 o 
   9   2   0        4.08        1.78     11.21 o 
  10   2   0       35.65       55.11     15.01 o 
  -9   3   0       17.72       44.95     14.71 o 
  -7   3   0       37.66       34.82     10.57 o 
  -6   3   0        0.88        0.11      8.27 o 
  -5   3   0       51.74       44.73     10.68 o 
  -4   3   0       59.20       52.72      9.24 o 
  -3   3   0      485.78      552.48     22.75 o 
  -2   3   0      200.04      195.31      8.92 o 
  -1   3   0      285.30      281.16      9.66 o 
   0   3   0     1072.57     1061.84     36.05 o 
   1   3   0     2527.92     2733.42     21.75 o 
   2   3   0      366.15      359.74      5.98 o 
   3   3   0      363.34      363.41     20.12 o 
   4   3   0      151.32      183.19     10.27 o 
   5   3   0        2.26        2.25      8.38 o 
   6   3   0      121.34      122.48     16.29 o 
   7   3   0       62.10       63.37     12.35 o 
   8   3   0       27.94       26.61     11.57 o 
   9   3   0       35.26       15.87     12.49 o 
  10   3   0       25.07       39.12     15.59 o 
  -8   4   0        3.07        4.83      9.68 o 
  -7   4   0        2.49        5.69      8.96 o 
  -6   4   0       32.39       48.00     11.82 o 
  -5   4   0        3.54        0.55      6.22 o 
  -4   4   0      362.62      333.49     22.61 o 
  -3   4   0        1.87        6.47      7.80 o 
  -2   4   0      251.01      290.71     16.23 o 
  -1   4   0      188.37      218.19     12.33 o 
   0   4   0     1897.29     1820.09     58.75 o 
   1   4   0       13.12       25.12      6.59 o 
   2   4   0      228.08      233.00      6.15 o 
   3   4   0     1428.75     1581.33     55.12 o 
   4   4   0      313.03      337.10     16.87 o 
   5   4   0      247.25      220.01     18.15 o 
   6   4   0       14.55       19.06     10.02 o 
   7   4   0        0.13       10.29      9.52 o 
   8   4   0        1.57        0.00      9.60 o 
   9   4   0       22.89       11.24     11.07 o 
  10   4   0        8.78       23.53     12.54 o 
  -8   5   0        0.57        0.08     10.18 o 
  -7   5   0        7.79       14.26     11.24 o 
  -6   5   0        3.22        0.67      8.85 o 
  -5   5   0        0.24        0.03      8.24 o 
  -4   5   0       92.51      102.61     13.49 o 
  -3   5   0       34.64       16.48      8.21 o 
  -2   5   0      165.90      148.36     13.12 o 
  -1   5   0       68.78       62.88      9.57 o 
   0   5   0      101.00       82.52     10.14 o 
   1   5   0     1877.01     1960.29     21.42 o 
   2   5   0      555.96      613.81     11.97 o 
   3   5   0     4212.47     4841.56     33.98 o 
   4   5   0      123.03      122.10      5.62 o 
   5   5   0      102.04       89.24     12.57 o 
   6   5   0        0.73        2.58      8.52 o 
   7   5   0       89.21       75.03     14.01 o 
   8   5   0       31.41       22.34     10.96 o 
   9   5   0        3.53        4.02     11.88 o 
  10   5   0        1.08       11.07     10.99 o 
  -7   6   0        0.18        5.08      8.10 o 
  -6   6   0        0.25        1.39      7.94 o 
  -5   6   0        0.10        3.30      8.46 o 
  -4   6   0       19.74       35.54     10.41 o 
  -3   6   0        2.48        5.41      6.96 o 
  -2   6   0        8.90        9.10      6.71 o 
  -1   6   0      151.52      140.60      9.38 o 
   0   6   0       19.92       26.65      5.23 o 
   1   6   0       27.59       18.97      5.88 o 
   2   6   0      527.72      547.46     11.49 o 
   3   6   0      137.81      146.86      7.72 o 
   4   6   0      157.77      158.51      7.14 o 
   5   6   0      125.49      126.53     13.73 o 
   6   6   0        0.75        4.36      8.21 o 
   7   6   0      245.35      249.03     21.98 o 
   8   6   0       59.35       60.82     14.73 o 
   9   6   0        4.44        0.00     10.88 o 
  10   6   0        0.02        4.88     13.15 o 
  -6   7   0        0.14        4.50      6.99 o 
  -4   7   0        0.00       16.32      9.74 o 
  -3   7   0       32.48       31.91     10.88 o 
  -2   7   0       21.83       10.29      9.16 o 
  -1   7   0        0.00        0.03      4.42 o 
   0   7   0       27.86       24.94      6.66 o 
   1   7   0        0.00        0.73      4.10 o 
   2   7   0       24.80       18.19      6.61 o 
   3   7   0      120.88      135.09      8.15 o 
   4   7   0      106.16      107.55      7.23 o 
   5   7   0      237.89      245.26     12.29 o 
   6   7   0       10.01        2.92      7.98 o 
   7   7   0      111.47      107.33     15.57 o 
   8   7   0       26.87       14.76     10.02 o 
   9   7   0        1.24        0.31     12.01 o 
  10   7   0        0.32        0.19     13.90 o 
  -6   8   0        0.00        0.94      5.36 o 
  -5   8   0       20.96       10.49      8.32 o 
  -4   8   0       29.82       19.62      8.85 o 
  -3   8   0       35.22       32.30     11.07 o 
  -2   8   0       27.72       38.35     11.68 o 
  -1   8   0      109.74      104.30     22.96 o 
   0   8   0        2.39        3.25      5.91 o 
   1   8   0       20.94       55.17     35.02 o 
   2   8   0       68.98       79.22     26.42 o 
   3   8   0       62.29       71.26      6.57 o 
   4   8   0       32.77       31.93      4.94 o 
   5   8   0       14.26        8.34      8.22 o 
   6   8   0       20.48       24.17      9.18 o 
   7   8   0        1.71       17.63     15.33 o 
   8   8   0       17.06       53.62     35.61 o 
   9   8   0        3.22        0.08     10.43 o 
  10   8   0        0.60        0.17     10.38 o 
  -5   9   0        1.43        0.06      4.63 o 
  -4   9   0        1.92        1.05      5.49 o 
  -3   9   0       36.51       24.92      9.57 o 
  -2   9   0        0.81        3.69      7.19 o 
  -1   9   0       43.22       36.74     10.60 o 
   0   9   0      152.84      162.35     13.34 o 
   1   9   0       31.15       33.02      7.88 o 
   2   9   0      209.10      203.27     12.70 o 
   3   9   0        9.23        3.71      5.16 o 
   4   9   0        7.98        7.09      8.79 o 
   5   9   0        7.38        0.28      8.11 o 
   6   9   0       41.35       36.80     10.43 o 
   7   9   0       26.88       25.37     17.88 o 
   8   9   0       10.59       54.14     23.77 o 
   9   9   0       25.58       66.92     49.65 o 
  10   9   0        0.00      105.41     86.35 o 
  -4  10   0        0.83        1.05      5.74 o 
  -3  10   0        8.29        9.74      7.21 o 
  -2  10   0       31.79       21.45     10.18 o 
  -1  10   0        6.98        9.05     10.02 o 
   0  10   0       23.37       44.12      8.19 o 
   1  10   0        0.85        4.57      6.79 o 
   2  10   0        3.73        6.62      8.14 o 
   3  10   0        2.67        0.56      6.06 o 
   4  10   0       37.48       41.79     14.01 o 
   5  10   0       79.62       75.51     11.75 o 
   6  10   0        6.68        0.44      8.85 o 
   7  10   0        4.66        6.99      9.83 o 
   8  10   0        0.13       18.52     23.96 o 
   9  10   0       20.77       67.58     57.48 o 
  -3  11   0        0.84        1.11      5.74 o 
  -2  11   0        0.93        0.00      5.24 o 
  -1  11   0        7.18        0.11      7.21 o 
   0  11   0       13.37       12.75      7.17 o 
   1  11   0       15.57       23.84      7.40 o 
   2  11   0       32.71       27.94      8.00 o 
   3  11   0       40.55       40.26     11.88 o 
   4  11   0        3.21       12.93     11.21 o 
   5  11   0        2.81        4.66     11.29 o 
   6  11   0       15.38        7.41     13.35 o 
   7  11   0        0.47        0.50     10.77 o 
   8  11   0        0.95       16.68     19.84 o 
  -1  12   0       17.01        9.46      8.10 o 
   0  12   0       31.02       35.57      8.49 o 
   1  12   0        6.66       11.32      7.11 o 
   2  12   0        1.75        5.63      6.86 o 
   3  12   0        1.73        0.08      9.68 o 
   4  12   0        0.04        4.05     10.52 o 
   5  12   0        0.39        0.03      9.43 o 
   6  12   0        0.75        0.19     12.13 o 
   7  12   0        3.45        0.28     12.74 o 
   1  13   0        0.05        5.29      7.62 o 
   2  13   0        5.26       24.25     11.10 o 
   3  13   0        0.83        6.80     10.07 o 
   4  13   0        1.49       14.40     11.27 o 
   5  13   0        0.01        0.00      9.63 o 
   6  13   0        2.94        0.14     12.29 o 
  -4 -13   1        0.25        8.21     11.76 o 
  -3 -13   1        0.06        2.16     10.38 o 
  -7 -12   1        0.31        0.08     11.93 o 
  -6 -12   1       10.69       15.57     13.93 o 
  -5 -12   1        3.86        5.05     12.18 o 
  -4 -12   1        2.32        1.64     10.38 o 
  -3 -12   1        0.22        0.69     10.49 o 
  -2 -12   1        1.08        6.32      6.92 o 
  -1 -12   1        1.78        9.73      7.44 o 
   0 -12   1        2.67       14.94      7.51 o 
  -8 -11   1        5.21        0.17     12.54 o 
  -7 -11   1        0.10        0.69     13.57 o 
  -6 -11   1        9.48        0.58     12.93 o 
  -5 -11   1        5.76        0.14     11.90 o 
  -4 -11   1        0.43        0.03     10.57 o 
  -3 -11   1       36.93       40.48     12.79 o 
  -2 -11   1       30.45       37.78      8.68 o 
  -1 -11   1       18.04       22.78      7.91 o 
   0 -11   1        0.59        4.56      6.15 o 
   1 -11   1        3.26        3.11      8.60 o 
   2 -11   1        1.80        2.69      5.52 o 
  -9 -10   1        0.09       68.99     58.05 o 
  -8 -10   1        3.36       28.70     32.55 o 
  -7 -10   1        7.19       42.08     30.91 o 
  -6 -10   1        1.34        0.08     10.79 o 
  -5 -10   1        0.96        0.31     11.38 o 
  -4 -10   1       12.39       13.18     12.24 o 
  -3 -10   1       79.59       77.92      9.44 o 
  -2 -10   1      104.07      115.51     11.75 o 
  -1 -10   1       10.55       24.10      7.95 o 
   0 -10   1      186.81      198.60     14.83 o 
   1 -10   1       20.53       16.59      9.32 o 
   2 -10   1        0.11        0.00      5.83 o 
   3 -10   1        0.83        0.00      5.47 o 
  -9  -9   1        4.41       77.97     62.61 o 
  -8  -9   1        1.92       39.56     38.43 o 
  -7  -9   1       10.56       11.05      9.38 o 
  -6  -9   1        0.62        2.28      8.55 o 
  -5  -9   1        6.89        8.94      9.30 o 
  -4  -9   1        6.52       10.52     12.68 o 
  -3  -9   1      100.15      102.33     10.42 o 
  -2  -9   1      112.63      119.62     11.05 o 
  -1  -9   1      781.67      852.35     26.42 o 
   0  -9   1      134.97      146.58     12.91 o 
   1  -9   1        5.19        5.91      6.13 o 
   2  -9   1       20.39       20.17      9.91 o 
   3  -9   1        8.62        6.66      7.88 o 
   4  -9   1        0.48        0.00      4.61 o 
 -10  -8   1        2.43        0.06     13.60 o 
  -9  -8   1        3.68        0.25     11.18 o 
  -8  -8   1        7.30        6.74     10.93 o 
  -7  -8   1        0.89       23.57     23.47 o 
  -6  -8   1       26.21       30.14     23.07 o 
  -5  -8   1       10.13        9.14      8.80 o 
  -4  -8   1        5.98       11.00      8.82 o 
  -3  -8   1       20.21       22.38      5.52 o 
  -2  -8   1      187.00      188.35     17.68 o 
  -1  -8   1      126.08      135.01     10.76 o 
   0  -8   1      336.03      350.73     16.86 o 
   1  -8   1       65.75       55.40      8.32 o 
   2  -8   1        0.01        0.11      7.05 o 
   3  -8   1        3.32        3.69      8.38 o 
   4  -8   1        2.76        0.00      6.24 o 
   5  -8   1        3.63        0.97      6.41 o 
 -10  -7   1        1.04        0.08     13.54 o 
  -9  -7   1        1.63        0.03     12.68 o 
  -8  -7   1       11.38        5.44     10.96 o 
  -7  -7   1      309.99      255.19     21.98 o 
  -6  -7   1       34.28       35.04     12.96 o 
  -5  -7   1        1.66        2.23      6.78 o 
  -4  -7   1       37.91       34.50      4.63 o 
  -3  -7   1       32.83       38.60      5.00 o 
  -2  -7   1       18.88       19.94      7.51 o 
  -1  -7   1        5.36        4.84      5.10 o 
   0  -7   1       19.51       11.74      5.62 o 
   1  -7   1      155.08      153.16     11.31 o 
   2  -7   1        0.84        1.80      8.24 o 
   3  -7   1       17.51       17.29      7.99 o 
   4  -7   1       53.20       42.62     11.04 o 
   5  -7   1       22.33       24.72     10.35 o 
   6  -7   1        0.98        2.80      7.52 o 
 -10  -6   1        5.06        0.33     13.24 o 
  -9  -6   1        0.27        0.03     10.85 o 
  -8  -6   1      120.09       90.37     16.98 o 
  -7  -6   1      315.02      302.83     24.97 o 
  -6  -6   1        7.24        1.72      8.88 o 
  -5  -6   1       18.00       26.50     10.77 o 
  -4  -6   1      122.72      118.24      6.22 o 
  -3  -6   1      204.79      218.98      8.61 o 
  -2  -6   1       39.99       32.85      4.78 o 
  -1  -6   1       66.07       59.84      6.61 o 
   0  -6   1      191.08      204.64     10.46 o 
   1  -6   1       18.72       11.42      5.96 o 
   2  -6   1       13.91       14.37      8.63 o 
   3  -6   1       34.03       24.25      8.88 o 
   4  -6   1        2.22        0.86      6.88 o 
   5  -6   1       21.44       11.13      8.27 o 
   6  -6   1        5.62        5.72      7.69 o 
   7  -6   1        5.33       12.68      8.49 o 
 -10  -5   1        0.02        3.11     12.90 o 
  -9  -5   1       10.95        0.22     10.96 o 
  -8  -5   1        7.81        5.16     10.90 o 
  -7  -5   1      106.28      106.30     16.90 o 
  -6  -5   1        1.21        3.69      9.74 o 
  -5  -5   1      197.01      174.36     16.12 o 
  -4  -5   1      225.87      195.05     14.62 o 
  -3  -5   1     2318.21     2464.98     23.86 o 
  -2  -5   1      146.55      145.59      6.69 o 
  -1  -5   1       64.39       61.90     10.42 o 
   0  -5   1       81.94       71.47      6.36 o 
   1  -5   1       67.24       58.42      6.46 o 
   2  -5   1       19.31       22.94      6.38 o 
   3  -5   1      433.70      461.19     24.67 o 
   4  -5   1       40.59       26.42     10.07 o 
   5  -5   1       12.61        4.66      7.44 o 
   6  -5   1        3.37        9.13      8.21 o 
   7  -5   1       13.68       13.96     10.18 o 
   8  -5   1        0.03        0.17      9.96 o 
 -10  -4   1        0.75       21.98     14.07 o 
  -9  -4   1        2.35        6.13     11.82 o 
  -8  -4   1      131.39      136.38     19.37 o 
  -7  -4   1      307.50      292.10     22.34 o 
  -6  -4   1      429.33      454.36     26.58 o 
  -5  -4   1      393.33      381.52     20.51 o 
  -4  -4   1      350.33      372.23     20.87 o 
  -3  -4   1       59.22       71.90      9.24 o 
  -2  -4   1      209.29      213.13      5.54 o 
  -1  -4   1       35.61       47.86      3.81 o 
   0  -4   1       23.76       18.93      4.11 o 
   1  -4   1     1254.11     1255.93     23.14 o 
   2  -4   1      947.37     1057.25     33.10 o 
   3  -4   1       69.26       79.88      8.89 o 
   4  -4   1        5.34        8.55      5.63 o 
   5  -4   1       14.80       14.57      8.96 o 
   6  -4   1        0.39        0.47      8.91 o 
   7  -4   1        1.89        0.47      9.46 o 
   8  -4   1        0.05        0.53      9.38 o 
 -10  -3   1        0.06        0.00     11.10 o 
  -9  -3   1       15.69       20.73     12.93 o 
  -8  -3   1       78.22       86.57     16.87 o 
  -7  -3   1       57.79       58.27     12.93 o 
  -6  -3   1       56.93       52.53      9.85 o 
  -5  -3   1      568.74      558.64     23.11 o 
  -4  -3   1       74.88       61.29     13.15 o 
  -3  -3   1       28.34       35.24     10.74 o 
  -2  -3   1       55.36       56.40      8.99 o 
  -1  -3   1        4.11        2.06      2.76 o 
   0  -3   1     3996.30     3974.29     51.42 o 
   1  -3   1     3463.92     3504.15     30.49 o 
   2  -3   1     1742.06     1851.30     40.93 o 
   3  -3   1      594.26      560.81     16.74 o 
   4  -3   1       92.24       77.19      7.42 o 
   5  -3   1       66.75       78.14     10.63 o 
   6  -3   1      100.72       73.42     12.74 o 
   7  -3   1      167.24      189.40     19.06 o 
   8  -3   1        3.13        3.63     10.32 o 
 -10  -2   1        4.58        1.19     11.35 o 
  -9  -2   1       24.16       19.98     13.46 o 
  -8  -2   1        0.41        0.08     10.96 o 
  -7  -2   1        2.38        4.58      9.02 o 
  -6  -2   1       11.89       13.43      8.82 o 
  -5  -2   1       95.59      106.82     10.84 o 
  -4  -2   1      324.87      339.10      5.42 o 
  -3  -2   1      756.22      739.27     16.68 o 
  -2  -2   1     2677.21     2998.45     33.71 o 
  -1  -2   1     1825.12     2016.00     29.33 o 
   0  -2   1     2297.38     2253.46     27.97 o 
   1  -2   1     2767.48     2936.50     29.97 o 
   2  -2   1        2.40        1.69      3.38 o 
   3  -2   1       11.74        9.02      4.10 o 
   4  -2   1      133.60      125.64      8.66 o 
   5  -2   1        0.00        1.69      4.34 o 
   6  -2   1       55.20       52.25     10.85 o 
   7  -2   1      449.16      475.62     27.14 o 
   9  -2   1        0.30       24.33     10.74 o 
 -10  -1   1        4.97       14.51     12.85 o 
  -9  -1   1        0.52        4.52     10.90 o 
  -8  -1   1       16.81       26.97     12.49 o 
  -7  -1   1      125.47      103.72     15.32 o 
  -6  -1   1        3.68        5.67      4.07 o 
  -5  -1   1      300.71      316.50     13.46 o 
  -4  -1   1        4.40        5.52      2.95 o 
  -3  -1   1      874.27      859.53     31.74 o 
  -2  -1   1     3022.04     3117.90     31.58 o 
  -1  -1   1     5135.79     4927.62     36.38 o 
   0  -1   1      502.62      525.24      4.52 o 
   1  -1   1      620.09      648.59     15.37 o 
   2  -1   1       15.43       14.71      6.83 o 
   4  -1   1      192.14      177.38      8.85 o 
   5  -1   1       76.22       63.13      9.66 o 
   6  -1   1        3.23        4.66      6.80 o 
   7  -1   1       35.04       36.96     10.02 o 
   8  -1   1       36.22       44.67     12.99 o 
   9  -1   1        6.25       17.45     10.99 o 
 -10   0   1        0.01       16.73     13.96 o 
  -9   0   1       36.43       52.28     14.62 o 
  -8   0   1       71.37       72.45     16.18 o 
  -7   0   1      133.84      135.41     17.15 o 
  -6   0   1       14.93       10.91      4.25 o 
  -5   0   1       36.27       22.94      5.38 o 
  -4   0   1      109.37       94.78      6.77 o 
  -3   0   1       62.83       50.67      5.28 o 
  -2   0   1    12071.04    12746.13     62.42 o 
  -1   0   1      568.40      514.71      2.19 o 
   0   0   1       23.50       12.63     12.24 o 
   1   0   1      360.25      355.55      3.36 o 
   2   0   1      240.53      221.09      4.99 o 
   3   0   1      167.59      181.02     12.29 o 
   4   0   1     1182.01     1122.10     36.63 o 
   5   0   1      444.68      418.16     13.22 o 
   6   0   1      300.95      287.83     27.53 o 
   7   0   1        7.01        7.82      5.10 o 
   8   0   1       39.98       51.11     13.21 o 
   9   0   1        4.41       22.14     10.85 o 
  10   0   1        0.03       23.06     12.63 o 
  -9   1   1        9.50        9.24     12.51 o 
  -8   1   1       26.65       29.27     12.90 o 
  -7   1   1       46.60       37.51     12.21 o 
  -6   1   1       53.50       61.59      7.34 o 
  -5   1   1      719.79      762.69     24.47 o 
  -4   1   1       43.92       44.78      8.19 o 
  -3   1   1      375.25      383.52     15.54 o 
  -2   1   1     1221.43     1087.66     22.81 o 
  -1   1   1       54.92       40.98      4.02 o 
   0   1   1     4706.47     4589.29    126.78 o 
   1   1   1      526.85      414.37     12.51 o 
   2   1   1     1756.61     1873.43     52.94 o 
   3   1   1      434.15      411.59     11.27 o 
   4   1   1      436.35      443.76     13.80 o 
   5   1   1        0.33        1.39      2.88 o 
   6   1   1        0.00        0.43      2.93 o 
   7   1   1        4.82        0.06      7.99 o 
   8   1   1        1.11        5.41      8.44 o 
   9   1   1       21.68       24.11     11.82 o 
  10   1   1        4.68       25.17     12.93 o 
  -9   2   1        3.50       25.00     13.35 o 
  -8   2   1       65.88       78.58     15.73 o 
  -7   2   1        5.47        5.84      5.78 o 
  -6   2   1       36.97       29.88      9.27 o 
  -5   2   1        4.09        8.05      6.63 o 
  -4   2   1       36.84       51.30      7.71 o 
  -3   2   1      395.02      391.99     18.12 o 
  -2   2   1     5179.58     4808.88     55.69 o 
  -1   2   1     9718.21     9182.98     75.92 o 
   0   2   1        3.49        0.89      3.94 o 
   1   2   1     7890.56     8117.36     29.49 o 
   2   2   1      402.73      461.26      3.84 o 
   3   2   1      345.92      316.26     10.98 o 
   4   2   1      711.71      711.27     16.15 o 
   5   2   1       86.11       71.42      7.14 o 
   6   2   1       13.38        9.07      3.47 o 
   7   2   1        4.64        1.58      6.88 o 
   8   2   1       40.72       28.94     11.38 o 
   9   2   1      107.39       86.24     17.01 o 
  10   2   1       13.85       27.39     14.37 o 
  -9   3   1        0.24       15.54     12.26 o 
  -8   3   1       31.15       36.49     12.96 o 
  -7   3   1       59.39       61.43     11.79 o 
  -6   3   1       55.33       47.98     11.32 o 
  -5   3   1       63.47       50.31      9.63 o 
  -4   3   1       41.57       40.84      8.13 o 
  -3   3   1      266.18      255.83     15.87 o 
  -2   3   1       30.71       53.64      8.96 o 
  -1   3   1      764.51      720.26     21.64 o 
   0   3   1     2245.61     2173.02     61.33 o 
   1   3   1      105.82      125.40     12.74 o 
   2   3   1      588.61      590.34     19.98 o 
   3   3   1      604.06      593.51     11.81 o 
   4   3   1      368.86      350.12      7.39 o 
   5   3   1       43.60       54.86     12.35 o 
   6   3   1        1.02        0.00      6.85 o 
   7   3   1        2.93       13.04      9.27 o 
   8   3   1       28.10       18.01     10.52 o 
   9   3   1      115.32      119.01     18.37 o 
  10   3   1       30.37       49.03     15.01 o 
  -7   4   1        5.62        5.94      8.88 o 
  -6   4   1      216.56      202.92     19.42 o 
  -5   4   1      174.24      162.65     16.87 o 
  -4   4   1      688.86      715.55     30.94 o 
  -3   4   1      353.51      353.47     20.87 o 
  -2   4   1      258.15      281.22     17.43 o 
  -1   4   1      405.45      429.78     17.95 o 
   0   4   1      101.70      104.86      6.12 o 
   1   4   1        4.50        6.86      4.14 o 
   2   4   1      124.90      124.62      9.15 o 
   3   4   1      495.16      473.87      8.58 o 
   4   4   1       43.75       47.39      3.20 o 
   5   4   1       43.30       51.05      2.88 o 
   6   4   1       60.00       59.93     11.68 o 
   7   4   1        2.98        5.60      8.30 o 
   8   4   1       18.58       21.06      9.41 o 
   9   4   1        3.73       10.10     10.29 o 
  10   4   1        1.22       13.73     12.49 o 
  -8   5   1        0.88        0.08      9.35 o 
  -7   5   1        8.30        2.72      8.16 o 
  -6   5   1       19.32       31.49     10.79 o 
  -5   5   1       22.59       22.78      9.91 o 
  -4   5   1       88.86       74.03     11.76 o 
  -3   5   1        1.15       11.90      6.13 o 
  -2   5   1      132.34      127.83     14.26 o 
  -1   5   1      301.64      273.42     18.62 o 
   0   5   1       85.93      100.10      8.18 o 
   1   5   1      388.86      327.29     14.80 o 
   2   5   1       12.74       16.81      4.63 o 
   3   5   1      422.21      418.50     18.20 o 
   4   5   1      807.11      830.35     34.64 o 
   5   5   1      253.40      252.17     16.51 o 
   6   5   1       11.31       15.37      8.93 o 
   7   5   1        1.73        5.27      9.16 o 
   8   5   1       33.40       31.38     10.52 o 
   9   5   1       23.21       38.10     12.46 o 
  10   5   1        3.67        0.06     10.88 o 
  -7   6   1        3.27        0.00      8.55 o 
  -6   6   1       21.49       20.56      9.71 o 
  -5   6   1        1.77        0.72      8.10 o 
  -4   6   1       43.20       59.32     11.54 o 
  -3   6   1        0.01        0.08      7.35 o 
  -2   6   1        2.24        8.32      6.66 o 
  -1   6   1       65.52       44.56     10.35 o 
   0   6   1      217.19      217.48     10.04 o 
   1   6   1       72.45       60.26      6.65 o 
   2   6   1     1148.24     1199.90     23.88 o 
   3   6   1     1105.60     1198.92     18.10 o 
   4   6   1        0.03        6.30      4.01 o 
   5   6   1       58.39       49.35      8.10 o 
   6   6   1       73.14       71.95     12.29 o 
   7   6   1      177.91      173.50     18.31 o 
   8   6   1       21.22        2.41      9.55 o 
   9   6   1        0.32        0.42      8.85 o 
  10   6   1        4.48        0.03      9.82 o 
  -7   7   1       21.78       20.67     10.29 o 
  -6   7   1        2.75        7.71      6.96 o 
  -5   7   1       11.17       11.74      7.60 o 
  -4   7   1        3.84        1.08      6.88 o 
  -3   7   1       69.77       88.96     12.13 o 
  -2   7   1       56.50       62.38     11.27 o 
  -1   7   1      124.94      126.19     13.51 o 
   0   7   1        1.68        0.43      4.72 o 
   1   7   1       22.53       30.29      5.50 o 
   2   7   1       67.60       80.68      7.05 o 
   3   7   1       39.59       37.27     11.50 o 
   4   7   1       15.99       21.18      4.87 o 
   5   7   1       31.09       35.25      7.18 o 
   6   7   1        0.00        2.27      6.72 o 
   7   7   1       42.68       48.67     10.03 o 
   8   7   1        1.54        5.05     10.46 o 
   9   7   1        7.93        5.52     11.99 o 
  10   7   1       21.88       26.30     13.68 o 
  -6   8   1        6.16        7.16      7.41 o 
  -5   8   1        2.73        7.88      7.58 o 
  -4   8   1        0.18        0.17      5.77 o 
  -3   8   1       39.87       21.67      9.91 o 
  -2   8   1       56.96       50.19     11.46 o 
  -1   8   1        0.25        0.83      7.05 o 
   0   8   1      148.78      140.98     19.87 o 
   1   8   1       50.99       62.07      7.42 o 
   2   8   1       17.60       20.84      5.39 o 
   3   8   1        7.48       12.03      6.09 o 
   4   8   1       46.10       43.23      6.33 o 
   5   8   1       57.20       45.21     10.07 o 
   6   8   1        9.32        2.15      8.21 o 
   7   8   1        7.89       10.10      8.10 o 
   8   8   1        6.96       27.21     21.09 o 
   9   8   1        3.24       62.42     55.52 o 
  10   8   1        6.67       67.35     58.32 o 
  -5   9   1        0.87        1.30      5.52 o 
  -4   9   1        1.62        2.72      6.49 o 
  -2   9   1        1.60        8.32      7.13 o 
  -1   9   1      105.85      113.57     15.90 o 
   0   9   1       73.36       66.41      9.41 o 
   1   9   1      302.48      275.18     15.15 o 
   2   9   1      145.84      143.25      9.54 o 
   3   9   1       79.79       82.57      7.89 o 
   4   9   1        3.05        0.69      4.92 o 
   5   9   1       32.01       44.75      8.99 o 
   6   9   1        8.37        0.62      9.12 o 
   7   9   1        1.91        8.88      8.73 o 
   8   9   1        6.00       18.42     10.48 o 
   9   9   1       19.76       23.73     24.64 o 
  10   9   1        4.31       87.52     58.82 o 
  -4  10   1        3.60        0.61      5.60 o 
  -3  10   1       20.71        8.68      7.38 o 
  -2  10   1        0.41        5.16      6.16 o 
  -1  10   1       17.48       19.17      9.82 o 
   0  10   1       50.82       57.35      9.20 o 
   1  10   1      211.70      208.89     13.95 o 
   2  10   1      281.02      291.37     29.18 o 
   3  10   1        0.70        2.60      5.61 o 
   4  10   1        0.39        6.27      9.72 o 
   5  10   1        0.84        4.94      9.74 o 
   6  10   1        3.50        4.44      9.23 o 
   7  10   1        6.12        6.00      9.30 o 
   8  10   1        0.62       13.30     15.43 o 
   9  10   1        0.22       16.68     17.47 o 
  -3  11   1        0.01        1.83      5.58 o 
  -2  11   1        1.67        4.36      6.63 o 
  -1  11   1       23.26       27.86     10.82 o 
   0  11   1       65.23       66.88     10.13 o 
   1  11   1      163.81      169.60     13.60 o 
   2  11   1       16.79       21.33      7.32 o 
   3  11   1        8.64        9.83      7.00 o 
   4  11   1       32.79       25.00     11.29 o 
   5  11   1        3.46        6.17      9.74 o 
   6  11   1       16.88       14.47     10.52 o 
   7  11   1        5.83       12.34     10.10 o 
   8  11   1        1.61       13.53     16.84 o 
   9  11   1        1.13       53.99     52.82 o 
  -2  12   1        2.30        1.05      6.24 o 
  -1  12   1        8.75       13.79      9.66 o 
   0  12   1        0.51        6.55      8.74 o 
   1  12   1        0.65        0.72      6.78 o 
   2  12   1        2.31        4.06      6.31 o 
   3  12   1        2.17        6.58      9.96 o 
   4  12   1        9.23       15.09     11.18 o 
   5  12   1        0.01        0.06     10.49 o 
   6  12   1        1.28        0.36     12.07 o 
   7  12   1        1.16        2.80     13.76 o 
   8  12   1        0.43        0.08     13.32 o 
   0  13   1       13.76       12.96      9.71 o 
   1  13   1        2.55        4.74      7.03 o 
   2  13   1        1.67        4.49      7.00 o 
   3  13   1        1.66       12.29     10.54 o 
   4  13   1        1.62        6.13     10.13 o 
   5  13   1        0.32        2.11      9.85 o 
   6  13   1        0.03        3.16     11.43 o 
   7  13   1        0.96        0.22     13.15 o 
  -6 -12   2        1.74        2.08     14.37 o 
  -5 -12   2        0.67        0.03     12.04 o 
  -4 -12   2        9.24       15.54     12.10 o 
  -3 -12   2        0.69        3.61     10.88 o 
  -2 -12   2        0.04        4.13     10.52 o 
  -1 -12   2        2.12        5.16      6.86 o 
   0 -12   2        3.19        7.17      7.04 o 
  -7 -11   2        1.28        0.39     13.01 o 
  -6 -11   2        0.00        0.33     12.49 o 
  -5 -11   2        0.61        0.14     11.38 o 
  -4 -11   2        0.04        0.06     10.21 o 
  -3 -11   2        0.29        4.63     11.21 o 
  -2 -11   2        1.15        3.42      7.16 o 
  -1 -11   2        7.29       18.04      8.23 o 
   0 -11   2       12.04       24.03      9.88 o 
   1 -11   2       19.11       17.29      9.35 o 
   2 -11   2        2.38        4.16      6.38 o 
  -8 -10   2        0.23        0.55     14.79 o 
  -7 -10   2        0.29        2.08     14.23 o 
  -6 -10   2        8.33        1.86     12.57 o 
  -5 -10   2       23.91        8.46     13.87 o 
  -4 -10   2       17.63       18.59     12.57 o 
  -3 -10   2        2.34       12.54     11.46 o 
  -2 -10   2      168.74      175.54     13.84 o 
  -1 -10   2       73.96       77.03     10.36 o 
   0 -10   2        6.12        9.99      7.33 o 
   1 -10   2        2.68        7.15      7.82 o 
   2 -10   2        5.79        3.25      7.88 o 
   3 -10   2        3.07        0.06      5.58 o 
  -9  -9   2        1.12      104.01     80.65 o 
  -8  -9   2        0.45       54.33     45.21 o 
  -7  -9   2        0.00       12.83     10.65 o 
  -6  -9   2       18.52        0.22     13.15 o 
  -5  -9   2       21.11        1.11     11.88 o 
  -4  -9   2       39.82       35.66     14.98 o 
  -3  -9   2      138.12      121.44     12.33 o 
  -2  -9   2        3.23        6.85      6.58 o 
  -1  -9   2       22.68       20.49     10.10 o 
   0  -9   2      162.84      175.50     14.01 o 
   1  -9   2        0.83        4.34      6.72 o 
   2  -9   2        0.52        0.89      5.80 o 
   3  -9   2        1.76        4.99      7.35 o 
   4  -9   2        2.30        0.08      4.52 o 
  -9  -8   2        0.56        0.44     12.99 o 
  -8  -8   2        0.10        0.14     11.21 o 
  -7  -8   2       15.45       52.90     43.99 o 
  -6  -8   2        0.00        9.50      8.64 o 
  -5  -8   2        0.98        3.14      8.42 o 
  -4  -8   2        8.03       12.98      8.52 o 
  -3  -8   2       10.09        9.41      5.92 o 
  -2  -8   2      274.54      278.93     21.14 o 
  -1  -8   2     1047.10     1066.46     57.81 o 
   0  -8   2      166.66      197.57     13.54 o 
   1  -8   2       27.59       21.78      6.77 o 
   2  -8   2       23.55       28.36      9.82 o 
   3  -8   2        1.51        0.06      6.55 o 
   4  -8   2       20.79       12.51      7.63 o 
   5  -8   2        0.38        0.80      5.63 o 
 -10  -7   2       31.84       20.12     15.90 o 
  -9  -7   2        0.00        0.22     12.24 o 
  -8  -7   2        0.81        0.31     12.29 o 
  -7  -7   2      184.40      174.95     20.01 o 
  -6  -7   2        2.18        0.14     10.32 o 
  -5  -7   2       27.64       21.75     11.92 o 
  -4  -7   2      105.09      113.65     10.19 o 
  -3  -7   2       11.54       38.65     26.58 o 
  -2  -7   2       27.73       27.28      4.92 o 
  -1  -7   2       13.61       12.76      4.00 o 
   0  -7   2       26.60       21.48      4.63 o 
   1  -7   2       37.37       47.67      6.37 o 
   2  -7   2        1.07        0.00      7.88 o 
   3  -7   2        0.79        0.03      5.94 o 
   4  -7   2       38.58       22.61      8.74 o 
   5  -7   2        5.02        0.28      7.05 o 
   6  -7   2        1.65        0.25      5.69 o 
 -10  -6   2       16.78       24.11     14.51 o 
  -9  -6   2        2.66        2.14     13.68 o 
  -8  -6   2        0.62        0.00     12.32 o 
  -7  -6   2      164.20      125.83     18.20 o 
  -6  -6   2       62.23       74.03     15.01 o 
  -5  -6   2       86.54       79.00     14.01 o 
  -4  -6   2      175.61      179.78     11.06 o 
  -3  -6   2       25.57       16.45      4.41 o 
  -2  -6   2      111.99      123.45      5.70 o 
  -1  -6   2       18.96       11.09      4.13 o 
   0  -6   2      136.87      134.05      8.77 o 
   1  -6   2        6.13        7.42      4.70 o 
   2  -6   2       56.19       74.42      9.25 o 
   3  -6   2      105.77       94.34      9.97 o 
   4  -6   2        1.56        8.46      7.13 o 
   5  -6   2        0.07        0.14      8.57 o 
   6  -6   2       29.98       18.78      8.99 o 
   7  -6   2        0.19        2.64      8.27 o 
 -10  -5   2        2.05        1.83     12.76 o 
  -9  -5   2       18.69       11.76     11.79 o 
  -8  -5   2        3.41        7.24     12.79 o 
  -7  -5   2        6.58       23.70     13.49 o 
  -6  -5   2       91.66       87.32     15.76 o 
  -5  -5   2       18.52       16.04      8.60 o 
  -4  -5   2        4.43        6.75     10.53 o 
  -3  -5   2      185.02      209.00      7.61 o 
  -2  -5   2      286.37      293.33      9.52 o 
  -1  -5   2        8.51       11.53      3.44 o 
   0  -5   2      119.29      113.82      6.61 o 
   1  -5   2      238.01      262.28     12.85 o 
   2  -5   2        7.89        8.84      5.24 o 
   3  -5   2       11.04       14.71      6.21 o 
   4  -5   2        0.99        1.46      5.53 o 
   5  -5   2        1.46        0.03      8.10 o 
   6  -5   2        1.68        0.42      7.19 o 
   7  -5   2        4.15        0.53      7.80 o 
 -10  -4   2        1.97        1.83     14.23 o 
  -9  -4   2        0.13        0.06     11.32 o 
  -8  -4   2        8.11        0.92     11.60 o 
  -7  -4   2      153.92      159.13     20.12 o 
  -6  -4   2       32.34       30.19      9.91 o 
  -5  -4   2        0.00        1.17      7.21 o 
  -4  -4   2      100.10       99.72      4.62 o 
  -3  -4   2      417.99      386.96      8.33 o 
  -2  -4   2      162.20      172.10      9.14 o 
  -1  -4   2      366.51      357.58      8.56 o 
   0  -4   2       47.94       58.62      6.84 o 
   1  -4   2      260.12      247.84      9.49 o 
   2  -4   2        4.33        0.83      4.11 o 
   3  -4   2      495.07      523.03     23.17 o 
   4  -4   2       62.89       78.61      9.28 o 
   5  -4   2        2.96        4.57      5.48 o 
   6  -4   2       16.64       16.62      8.93 o 
   7  -4   2       27.56       24.03     10.82 o 
   8  -4   2        5.92       10.63     11.18 o 
 -10  -3   2        0.41        9.71     12.38 o 
  -9  -3   2        0.24        9.38     12.51 o 
  -8  -3   2       47.53       50.86     14.98 o 
  -7  -3   2       24.34       19.42     10.90 o 
  -6  -3   2      136.95      104.22     13.21 o 
  -5  -3   2        1.39        2.55      7.60 o 
  -4  -3   2        4.99        4.38      8.55 o 
  -3  -3   2      156.43      156.00      9.85 o 
  -2  -3   2      170.32      177.07      8.48 o 
  -1  -3   2      895.23      883.05     11.77 o 
   0  -3   2        2.31        6.48      7.45 o 
   1  -3   2       57.43       63.45      6.52 o 
   2  -3   2     2671.65     2797.78     54.27 o 
   3  -3   2        1.53        2.25      4.09 o 
   4  -3   2        1.99        2.06      4.32 o 
   5  -3   2       15.17        9.98      5.51 o 
   6  -3   2       18.57       17.28      6.07 o 
   7  -3   2      203.16      239.79     21.92 o 
   8  -3   2        0.23        4.47     10.07 o 
 -10  -2   2        0.09       20.17     15.23 o 
  -9  -2   2       27.65       36.32     15.01 o 
  -8  -2   2      408.14      415.60     31.99 o 
  -7  -2   2       76.37       33.27     13.07 o 
  -6  -2   2      640.20      691.35     34.13 o 
  -5  -2   2        6.96        8.67      3.22 o 
  -4  -2   2        4.38        4.56      2.72 o 
  -3  -2   2      309.14      326.53      9.77 o 
  -2  -2   2      541.23      550.77      7.50 o 
  -1  -2   2        4.26        1.23      4.92 o 
   0  -2   2     5266.27     5282.50    117.58 o 
   1  -2   2        1.59        4.35      4.83 o 
   2  -2   2      485.25      453.14     19.78 o 
   3  -2   2      273.43      292.26     17.43 o 
   4  -2   2      257.72      235.00     18.56 o 
   5  -2   2        7.44        7.63      4.57 o 
   6  -2   2      227.43      237.99     13.74 o 
   7  -2   2      132.26      115.37     15.62 o 
   8  -2   2        0.03        1.64      8.80 o 
 -10  -1   2        0.59        7.60     12.40 o 
  -9  -1   2       46.01       62.68     17.48 o 
  -8  -1   2      240.17      216.37     23.61 o 
  -7  -1   2      184.67      178.41     20.06 o 
  -6  -1   2        6.35        6.66      8.10 o 
  -5  -1   2      405.39      437.02     34.99 o 
  -4  -1   2     1124.70     1138.21     18.75 o 
  -3  -1   2     2211.93     2483.71     68.36 o 
  -2  -1   2       14.22       10.79      3.58 o 
  -1  -1   2       14.17       14.68      6.83 o 
   0  -1   2       94.86       76.84     28.58 o 
   1  -1   2     8342.96     8174.23     80.79 o 
   2  -1   2      183.48      189.35     12.63 o 
   3  -1   2      180.19      192.82     12.24 o 
   4  -1   2       55.17       53.08      9.49 o 
   5  -1   2       60.91       46.87      7.55 o 
   6  -1   2       12.33        6.64      4.79 o 
   7  -1   2      313.80      293.53     14.87 o 
   9  -1   2       30.22       51.61     11.54 o 
 -10   0   2        0.77       24.81     16.18 o 
  -9   0   2        0.17        1.30     12.26 o 
  -8   0   2       26.42       31.19     13.04 o 
  -7   0   2        1.35        0.06     10.49 o 
  -6   0   2        1.05        0.93      4.23 o 
  -5   0   2      149.84      132.28      8.99 o 
  -4   0   2      162.87      166.67      7.54 o 
  -3   0   2      497.89      553.92     13.03 o 
  -2   0   2      740.46      792.50     22.41 o 
  -1   0   2        0.98        6.56      4.43 o 
   0   0   2     1141.62     1169.48      8.73 o 
   1   0   2      399.40      393.49     29.13 o 
   2   0   2      295.74      241.07      6.60 o 
   3   0   2      475.71      428.92     13.60 o 
   4   0   2        0.77        1.55      5.33 o 
   5   0   2       43.01       30.58      8.19 o 
   6   0   2       30.94       24.07      5.22 o 
   7   0   2        0.10        0.00      4.15 o 
   8   0   2      131.62      162.21     18.87 o 
   9   0   2       46.60       40.01     13.29 o 
  10   0   2        1.36       11.54     11.96 o 
  -9   1   2       30.21       29.30     13.71 o 
  -8   1   2        8.19       16.48     11.57 o 
  -7   1   2        3.37        0.11      9.52 o 
  -6   1   2       25.45       26.25      5.73 o 
  -5   1   2       17.47       23.38      4.48 o 
  -4   1   2     1042.96     1085.72     30.65 o 
  -3   1   2       37.39       24.35      4.22 o 
  -2   1   2     4788.41     4659.26     52.14 o 
  -1   1   2       42.46       41.93     16.58 o 
   0   1   2     1320.18     1070.82     24.78 o 
   1   1   2    19096.97    18286.18     80.61 o 
   2   1   2      125.91      139.15     15.73 o 
   3   1   2      433.02      392.93     18.01 o 
   4   1   2      806.35      735.05     23.22 o 
   5   1   2       20.34       14.46      5.13 o 
   6   1   2        1.32        2.89      3.02 o 
   7   1   2       34.89       34.95      4.84 o 
   8   1   2        5.01        6.55      9.27 o 
   9   1   2        1.26       17.04     10.60 o 
  10   1   2        0.01        6.99     11.29 o 
  -9   2   2        5.12       24.42     13.15 o 
  -8   2   2       33.50       43.87     14.21 o 
  -7   2   2       66.43       62.28      8.36 o 
  -6   2   2      272.99      285.27     25.40 o 
  -5   2   2      141.63      141.29     12.76 o 
  -4   2   2       87.49       80.05      9.88 o 
  -3   2   2     3002.27     3008.41     46.37 o 
  -2   2   2     6988.57     6785.79     70.70 o 
  -1   2   2     6252.89     5970.32     59.43 o 
   0   2   2        0.17        1.78      4.38 o 
   1   2   2     1937.39     1747.08     70.89 o 
   2   2   2       80.72       98.83     17.72 o 
   3   2   2      210.40      185.70     14.97 o 
   4   2   2     3076.37     3253.58     28.73 o 
   5   2   2      356.80      388.12     24.07 o 
   6   2   2      147.70      138.53      9.51 o 
   7   2   2       27.40       21.03      9.07 o 
   8   2   2        5.38        4.88      8.41 o 
   9   2   2        0.24       12.43     10.52 o 
  10   2   2        0.01        0.19     10.60 o 
  -9   3   2        1.36       28.05     14.76 o 
  -8   3   2        1.14       17.04     11.38 o 
  -7   3   2        3.50        5.00      5.98 o 
  -6   3   2      390.69      371.92     23.67 o 
  -5   3   2      841.39      737.80     27.33 o 
  -4   3   2       19.12       16.20      6.33 o 
  -3   3   2      380.37      356.14     17.01 o 
  -2   3   2      216.18      204.11     12.46 o 
  -1   3   2      221.79      184.08     11.57 o 
   0   3   2        2.08        6.08     10.11 o 
   1   3   2     3423.18     3325.93     38.21 o 
   2   3   2      196.62      226.08     10.19 o 
   3   3   2     1367.07     1534.90     27.10 o 
   4   3   2       36.04       29.23     10.07 o 
   5   3   2      186.94      164.03     22.95 o 
   6   3   2      390.21      355.16     24.36 o 
   7   3   2        0.81        0.50      6.94 o 
   8   3   2        8.66        8.88      8.68 o 
   9   3   2       10.90       18.59     11.18 o 
  10   3   2       14.96       15.62     11.40 o 
  -8   4   2        4.36       19.78     10.65 o 
  -7   4   2        7.91        4.08      9.27 o 
  -6   4   2      611.98      627.37     31.83 o 
  -5   4   2      118.61      111.85     14.12 o 
  -4   4   2      328.84      327.45     18.09 o 
  -3   4   2       64.71       64.73      8.57 o 
  -2   4   2      966.00      893.91     28.36 o 
  -1   4   2     3061.21     2997.04     48.70 o 
   0   4   2        8.84       15.53      7.83 o 
   1   4   2      103.98       81.38     10.61 o 
   2   4   2     1334.10     1214.79     40.28 o 
   3   4   2      101.85       95.32      5.07 o 
   4   4   2      218.78      224.80      7.13 o 
   5   4   2       26.47       16.16      4.48 o 
   6   4   2        5.99        5.41      7.46 o 
   7   4   2       12.61       16.57      8.57 o 
   8   4   2       17.48        4.38      8.60 o 
   9   4   2        6.52        4.44     10.02 o 
  10   4   2       21.63       33.21     13.18 o 
  -7   5   2        1.53        0.19      8.93 o 
  -6   5   2      103.37       97.48     14.21 o 
  -5   5   2        5.60        7.05      7.82 o 
  -4   5   2       24.24       22.70      7.60 o 
  -3   5   2      163.19      164.74     13.82 o 
  -2   5   2      178.19      165.85     12.04 o 
  -1   5   2       10.46       20.37      7.74 o 
   0   5   2      904.51      899.41     19.51 o 
   1   5   2       42.11       36.26     13.97 o 
   2   5   2      879.55      809.69     27.33 o 
   3   5   2       69.53       68.92      8.18 o 
   4   5   2     1515.38     1603.27     38.64 o 
   5   5   2       37.88       33.14      4.11 o 
   6   5   2       84.04       83.33     10.99 o 
   7   5   2        0.11        0.08      7.71 o 
   8   5   2       34.13       31.55     10.82 o 
   9   5   2        3.02        2.19     10.88 o 
  10   5   2        0.78        9.02     12.18 o 
  -7   6   2        8.53       18.17     10.60 o 
  -6   6   2        2.81        1.42      8.71 o 
  -5   6   2       16.51       16.34      8.38 o 
  -4   6   2       76.02       48.95     11.18 o 
  -3   6   2       32.78       41.70      9.88 o 
  -2   6   2       20.76       21.73      7.10 o 
  -1   6   2       72.90       72.92      9.10 o 
   0   6   2       15.49       17.58      4.83 o 
   1   6   2      542.85      590.11     15.34 o 
   2   6   2       41.16       54.08      6.41 o 
   3   6   2     1332.26     1478.61     25.84 o 
   4   6   2     1774.91     1871.42     35.15 o 
   5   6   2       34.01       32.96      4.48 o 
   6   6   2        6.88        6.89      6.79 o 
   7   6   2       40.71       46.00     11.07 o 
   8   6   2        2.81        0.44      9.13 o 
   9   6   2        0.15        1.83      9.32 o 
  10   6   2        0.19        0.28     10.27 o 
  -7   7   2        1.80        4.16      9.85 o 
  -6   7   2        7.15       10.16      9.30 o 
  -5   7   2        7.93        9.46      9.07 o 
  -4   7   2        4.16        0.89      6.41 o 
  -3   7   2       25.98       31.85     10.65 o 
  -2   7   2      174.56      167.43     15.37 o 
  -1   7   2        1.46        3.14      6.94 o 
   0   7   2      243.97      245.44     12.17 o 
   1   7   2      174.18      162.47      8.94 o 
   2   7   2      316.82      293.39      9.93 o 
   3   7   2        3.31        2.93      5.00 o 
   4   7   2      421.05      402.09     17.43 o 
   5   7   2      111.75      122.03      9.82 o 
   6   7   2       76.86       82.38      8.74 o 
   7   7   2       32.42       33.59      8.59 o 
   8   7   2      172.77      199.67     25.97 o 
   9   7   2       10.98       17.92     11.18 o 
  10   7   2        1.45        0.64     11.68 o 
  -6   8   2        1.51        0.00      7.02 o 
  -5   8   2        1.04        2.83      7.77 o 
  -4   8   2        8.20        9.38      8.02 o 
  -3   8   2       52.38       33.21     11.35 o 
  -2   8   2        0.32        1.25      7.99 o 
  -1   8   2       91.24      105.13     12.43 o 
   0   8   2       44.81       52.55      6.56 o 
   1   8   2      134.34      138.04      8.03 o 
   2   8   2       26.72       24.09      5.45 o 
   3   8   2        5.16        2.03      4.69 o 
   4   8   2      105.85      112.43      8.12 o 
   5   8   2      164.36      160.87     11.14 o 
   6   8   2       46.73       50.44      9.99 o 
   7   8   2        3.21        0.22      8.53 o 
   8   8   2      185.56      184.72     32.17 o 
   9   8   2        6.72       15.42     22.78 o 
  10   8   2        1.05       29.36     30.54 o 
  -5   9   2        0.07        1.72      5.69 o 
  -4   9   2        8.14        0.00      6.91 o 
  -3   9   2       34.28       24.78      9.49 o 
  -2   9   2       46.60       57.41     12.87 o 
  -1   9   2       53.00       56.63     11.27 o 
   0   9   2        7.04        0.86      5.57 o 
   1   9   2      154.34      141.96     10.49 o 
   2   9   2      130.98      146.11      9.23 o 
   3   9   2        5.93        4.97      5.65 o 
   4   9   2       13.70        8.91      4.48 o 
   5   9   2        1.49        2.34      8.58 o 
   6   9   2       29.99       26.04      9.78 o 
   7   9   2        0.09        0.06      8.27 o 
   8   9   2        0.26        9.78     10.31 o 
   9   9   2       21.55       32.61     22.41 o 
  10   9   2        0.06       68.70     19.23 o 
  -4  10   2        1.84        1.94      5.66 o 
  -3  10   2        9.97       13.37      8.55 o 
  -2  10   2        2.93       14.29      7.49 o 
  -1  10   2       25.33       28.75     11.07 o 
   0  10   2       69.61       59.82     13.71 o 
   1  10   2      516.92      537.22     22.64 o 
   2  10   2       89.91       81.01      9.02 o 
   3  10   2        3.38        9.53      5.74 o 
   4  10   2       16.43       16.88      5.85 o 
   5  10   2        7.87        6.81      9.60 o 
   6  10   2       19.15       17.61      9.50 o 
   7  10   2       57.70       26.02      9.72 o 
   8  10   2        3.82       10.34     13.49 o 
   9  10   2       21.93       71.23     19.51 o 
  10  10   2        3.04      107.99     22.11 o 
  -3  11   2        4.28        1.94      4.69 o 
  -2  11   2       13.40       13.93      8.63 o 
  -1  11   2       20.45       20.89      9.52 o 
   0  11   2       12.38       10.41      7.91 o 
   1  11   2        0.45        2.87      5.71 o 
   2  11   2       15.69       15.85      6.95 o 
   3  11   2        0.45        1.98      5.79 o 
   4  11   2        5.05        3.47      8.23 o 
   5  11   2       36.97       29.05     10.76 o 
   6  11   2       72.74       51.09     11.76 o 
   7  11   2       33.37       22.70     12.19 o 
   8  11   2        3.10        2.33      9.87 o 
   9  11   2        1.53       59.05     20.78 o 
  -2  12   2        2.83        3.41      6.38 o 
  -1  12   2        0.09        0.83      6.96 o 
   0  12   2        0.95        0.92      9.10 o 
   1  12   2        4.88       12.96      7.10 o 
   2  12   2       32.16       45.84      8.51 o 
   3  12   2        0.12        3.72      6.25 o 
   4  12   2        0.06        2.28      8.96 o 
   5  12   2        2.87        0.17      9.63 o 
   6  12   2        4.84        0.44      9.50 o 
   7  12   2        1.40        0.53     10.51 o 
   8  12   2        0.41       17.43     19.84 o 
   0  13   2        0.09        0.00      8.49 o 
   1  13   2        2.69        8.67      7.89 o 
   2  13   2        1.63        5.92      7.03 o 
   3  13   2        0.50        1.25      8.80 o 
   4  13   2        0.39        0.00      9.07 o 
   5  13   2       11.99        9.38     10.41 o 
   6  13   2        0.03        4.11     11.71 o 
   2  14   2        0.94       10.25     11.24 o 
   3  14   2        1.57        8.24     10.46 o 
   4  14   2        0.07       15.46     10.43 o 
   5  14   2        3.85       19.17     11.60 o 
  -4 -12   3        2.06        9.16     12.60 o 
  -3 -12   3        1.12        7.88     12.07 o 
  -2 -12   3        0.23        1.75     11.24 o 
  -7 -11   3        0.51        0.03     14.48 o 
  -6 -11   3        0.72        7.60     14.12 o 
  -5 -11   3        3.49        5.83     13.40 o 
  -4 -11   3       10.82       25.06     13.18 o 
  -3 -11   3        2.77        2.75     11.74 o 
  -2 -11   3        1.88        7.55     10.71 o 
  -1 -11   3        0.33        3.68      6.80 o 
   0 -11   3        1.96        0.56      7.11 o 
   1 -11   3       13.73       15.08     13.79 o 
  -8 -10   3        0.53        0.47     14.60 o 
  -7 -10   3        2.42        1.19     14.15 o 
  -6 -10   3        3.18        1.03     13.29 o 
  -5 -10   3       17.77       23.39     13.87 o 
  -4 -10   3       17.48       28.72     15.15 o 
  -3 -10   3       12.76       21.89     11.68 o 
  -2 -10   3        1.88        4.50      6.64 o 
  -1 -10   3       18.35       10.54      7.44 o 
   0 -10   3       40.68       54.30      9.21 o 
   1 -10   3        0.02        2.86      5.99 o 
   2 -10   3        0.07        3.52      6.91 o 
  -8  -9   3        2.78        0.55     12.29 o 
  -7  -9   3        5.75        2.83     12.63 o 
  -6  -9   3       23.39       13.32     15.18 o 
  -5  -9   3        1.22        1.11     12.87 o 
  -4  -9   3       23.53       24.94     12.85 o 
  -3  -9   3       41.46       47.56     15.46 o 
  -2  -9   3       79.38      101.89     10.84 o 
  -1  -9   3        4.72        3.32      6.58 o 
   0  -9   3       73.38       65.32     10.31 o 
   1  -9   3       16.59       11.82      8.95 o 
   2  -9   3        0.04        0.19      7.05 o 
   3  -9   3        2.28        4.74      6.77 o 
   4  -9   3       10.80        0.19      4.74 o 
  -9  -8   3        5.69        0.14     14.48 o 
  -8  -8   3       12.00        0.00     12.71 o 
  -7  -8   3        0.01       38.45     30.37 o 
  -6  -8   3        0.20       34.75     26.36 o 
  -5  -8   3        1.11        1.14     12.38 o 
  -4  -8   3       91.98       77.89     16.70 o 
  -3  -8   3      225.40      237.81     14.07 o 
  -2  -8   3       49.41       48.25      8.00 o 
  -1  -8   3        2.04        9.77      4.69 o 
   0  -8   3        5.74       10.60      5.01 o 
   1  -8   3       46.40       48.26      6.82 o 
   2  -8   3        9.10        7.66      9.18 o 
   3  -8   3        1.17        0.19      6.55 o 
   5  -8   3        6.82        1.94      5.77 o 
  -9  -7   3       24.73       30.41     15.59 o 
  -8  -7   3        3.14        0.25     12.54 o 
  -7  -7   3        0.93        0.00     11.52 o 
  -6  -7   3        1.60        2.16     11.38 o 
  -5  -7   3       51.08       66.45     12.39 o 
  -4  -7   3      160.08      170.20     11.93 o 
  -3  -7   3       84.10       82.92      6.41 o 
  -2  -7   3       15.04       14.35      4.92 o 
  -1  -7   3        8.53        8.62      4.55 o 
   0  -7   3       48.83       46.52      6.00 o 
   1  -7   3       27.45       24.44      5.84 o 
   2  -7   3        0.30        1.24      4.44 o 
   3  -7   3        1.52        0.87      5.48 o 
   4  -7   3        0.00        0.17      5.19 o 
   5  -7   3        0.08        1.80      7.33 o 
   6  -7   3        1.78        0.03      5.19 o 
 -10  -6   3        7.56        0.00     16.23 o 
  -9  -6   3       11.07        9.79     14.79 o 
  -8  -6   3        3.77       12.04     11.88 o 
  -7  -6   3       51.04       52.58     15.43 o 
  -6  -6   3      342.81      326.11     24.81 o 
  -5  -6   3       57.87       44.73     12.79 o 
  -4  -6   3       45.92       37.96     11.13 o 
  -3  -6   3        3.99        4.81      3.15 o 
  -2  -6   3        1.45        0.72      3.21 o 
  -1  -6   3        2.67        5.02      4.14 o 
   0  -6   3       38.79       30.68      4.86 o 
   1  -6   3        0.58        0.94      3.90 o 
   2  -6   3       72.41       82.96      7.45 o 
   3  -6   3        8.82       13.96      6.14 o 
   4  -6   3       13.01        5.29      6.17 o 
   5  -6   3       16.29       11.57      8.41 o 
   6  -6   3       12.56        7.99      7.58 o 
 -10  -5   3        0.23        5.22     15.23 o 
  -9  -5   3        1.27        0.00     12.90 o 
  -8  -5   3        3.94        0.00     12.38 o 
  -7  -5   3      339.14      335.35     27.66 o 
  -6  -5   3      142.63      104.39     17.01 o 
  -5  -5   3        5.25        0.00      7.99 o 
  -4  -5   3      144.66      146.14      8.58 o 
  -3  -5   3      122.95      116.20      9.77 o 
  -2  -5   3       15.74       14.30      4.66 o 
  -1  -5   3        2.82        0.68      4.62 o 
   0  -5   3       19.75       38.30      7.23 o 
   1  -5   3       54.89       52.83      6.18 o 
   2  -5   3        0.11        1.93      4.12 o 
   3  -5   3       16.32        8.00      5.58 o 
   4  -5   3       39.32       47.65      7.83 o 
   5  -5   3       16.38       12.05      6.20 o 
   6  -5   3       15.56       16.79     10.24 o 
   7  -5   3        0.09        0.33      7.08 o 
 -10  -4   3        6.36        0.06     13.18 o 
  -9  -4   3        0.14        0.00     12.29 o 
  -8  -4   3        0.03        0.08     10.10 o 
  -7  -4   3      568.44      527.28     33.69 o 
  -6  -4   3       93.67       98.97     14.87 o 
  -5  -4   3       33.23       28.19     11.68 o 
  -4  -4   3        1.11        2.05      3.59 o 
  -3  -4   3      279.80      281.22     10.78 o 
  -2  -4   3     1776.55     1951.58     83.67 o 
  -1  -4   3      743.96      774.95     12.04 o 
   0  -4   3      380.60      384.93     14.12 o 
   1  -4   3     4377.99     4545.63     49.40 o 
   2  -4   3       88.16       75.36      8.26 o 
   3  -4   3       65.20       63.35      7.55 o 
   4  -4   3       69.54       78.23      9.68 o 
   5  -4   3        4.02       17.99      6.20 o 
   6  -4   3        0.09        3.83      5.59 o 
   7  -4   3       26.87       32.83     11.24 o 
   8  -4   3        0.38        0.22      8.91 o 
 -10  -3   3        5.70        5.69     13.29 o 
  -9  -3   3        0.50        0.00     13.12 o 
  -8  -3   3        8.87        0.78     11.68 o 
  -7  -3   3       77.63       92.73     16.79 o 
  -6  -3   3       63.74       42.98     12.07 o 
  -5  -3   3      115.43      115.21     12.38 o 
  -4  -3   3        6.65       15.62      3.69 o 
  -3  -3   3       15.36       16.31      4.55 o 
  -2  -3   3      229.05      251.98      8.89 o 
  -1  -3   3      466.59      425.34     12.55 o 
   0  -3   3        0.03        1.10      4.49 o 
   1  -3   3     1295.46     1304.12     39.07 o 
   2  -3   3      157.17      179.84     10.43 o 
   3  -3   3       75.57       58.49     10.46 o 
   4  -3   3       84.33       73.90      7.97 o 
   5  -3   3       83.21       83.77      9.12 o 
   6  -3   3        1.56        8.08      7.69 o 
   7  -3   3       50.41       55.75      8.95 o 
   8  -3   3        9.98       15.29     11.68 o 
 -10  -2   3        3.45        2.47     13.40 o 
  -9  -2   3        1.45       11.29     12.04 o 
  -8  -2   3        3.07       15.76     12.65 o 
  -7  -2   3       21.31        7.30     11.15 o 
  -6  -2   3       16.45       27.11     10.29 o 
  -5  -2   3       30.55       27.30     10.65 o 
  -4  -2   3       13.60       14.35      4.32 o 
  -3  -2   3      477.68      494.24     13.26 o 
  -2  -2   3       11.66        8.74      3.32 o 
  -1  -2   3     1499.97     1489.43     42.29 o 
   0  -2   3      157.42      164.30      9.05 o 
   1  -2   3      314.38      296.00     10.32 o 
   2  -2   3       32.34       30.20      5.38 o 
   3  -2   3      818.28      818.71     28.52 o 
   4  -2   3       37.19       24.31      8.63 o 
   5  -2   3       69.17       61.34      7.58 o 
   6  -2   3        4.61        3.46      5.62 o 
   7  -2   3       10.09       10.93      6.62 o 
   8  -2   3        0.40        0.06      9.21 o 
 -10  -1   3        0.93        0.08     12.90 o 
  -9  -1   3       32.35       17.92     14.96 o 
  -8  -1   3        3.97        0.86     11.76 o 
  -7  -1   3      169.64      128.39     18.51 o 
  -6  -1   3        0.05        9.35      9.38 o 
  -5  -1   3      149.03      172.02      8.96 o 
  -4  -1   3      289.26      316.14     16.19 o 
  -3  -1   3      245.51      277.35     14.08 o 
  -2  -1   3      817.74      822.25     16.32 o 
  -1  -1   3     2423.03     2459.81     28.73 o 
   0  -1   3     1879.06     1708.37     54.32 o 
   1  -1   3       31.29       36.58     10.82 o 
   2  -1   3     1396.71     1448.49     31.22 o 
   3  -1   3       59.75       55.33      9.41 o 
   4  -1   3        3.79        7.46      5.36 o 
   5  -1   3       11.06        4.69      7.05 o 
   6  -1   3       21.78       15.02      5.40 o 
   7  -1   3       55.24       61.64      8.52 o 
   8  -1   3       27.06       17.97      7.30 o 
   9  -1   3        0.00       13.40      9.02 o 
 -10   0   3        1.00        0.08     13.90 o 
  -9   0   3       11.75       20.45     14.84 o 
  -8   0   3       15.27       12.60     12.18 o 
  -7   0   3      261.01      260.46     24.56 o 
  -6   0   3        9.65       14.57      9.46 o 
  -5   0   3        6.65        5.28      4.64 o 
  -4   0   3      525.24      559.14     14.01 o 
  -3   0   3     1871.90     1920.97     40.58 o 
  -2   0   3      965.41      899.48     23.04 o 
  -1   0   3     5365.99     5397.77     48.38 o 
   0   0   3     1311.34     1390.76     21.26 o 
   1   0   3     7721.25     8324.67     47.81 o 
   2   0   3      329.62      349.23     20.26 o 
   3   0   3      378.54      396.95     15.12 o 
   4   0   3      160.03      142.20     10.82 o 
   5   0   3        4.82        4.11      6.30 o 
   6   0   3       29.57       20.81      7.63 o 
   7   0   3       22.53       27.95      6.33 o 
   9   0   3        0.67        9.16      8.93 o 
  10   0   3        0.00        7.05     10.96 o 
  -9   1   3        0.23        9.24     11.96 o 
  -8   1   3        8.61        0.44      9.60 o 
  -7   1   3       15.53        8.44     10.38 o 
  -6   1   3       49.54       57.30     11.35 o 
  -5   1   3      125.82      126.58      8.46 o 
  -4   1   3      540.07      582.61     17.36 o 
  -3   1   3     2881.05     2986.66     41.07 o 
  -2   1   3     4788.43     4585.04     39.07 o 
  -1   1   3    10063.11     9858.69    151.32 o 
   0   1   3      555.00      529.59     11.85 o 
   1   1   3    10235.10    10308.90    127.91 o 
   2   1   3       63.19       39.02      9.35 o 
   3   1   3     1876.26     1840.17     39.73 o 
   4   1   3       81.10       70.20     11.43 o 
   5   1   3      180.96      154.19     14.23 o 
   6   1   3      145.58      125.36     11.46 o 
   7   1   3       19.02       17.92      4.52 o 
   8   1   3       47.50       55.97     11.96 o 
   9   1   3        1.02        5.22      9.49 o 
  10   1   3        4.12       17.81     12.74 o 
  -9   2   3        5.65       14.54     11.90 o 
  -8   2   3        7.30       18.23     12.71 o 
  -7   2   3        0.00        0.47     10.18 o 
  -6   2   3        1.92       18.93     19.74 o 
  -5   2   3      460.99      434.76     24.89 o 
  -4   2   3       14.87       21.87      4.78 o 
  -3   2   3     1779.29     2011.93     39.21 o 
  -2   2   3      682.63      739.38     20.39 o 
  -1   2   3       44.74       41.93      7.74 o 
   0   2   3      294.12      265.83      8.50 o 
   1   2   3     4528.46     4179.58     77.08 o 
   2   2   3     1343.49     1263.37     15.43 o 
   3   2   3       38.36       39.64      5.71 o 
   4   2   3       94.16       93.46      8.51 o 
   5   2   3      171.85      164.71      7.19 o 
   6   2   3      231.75      224.35     11.74 o 
   7   2   3        2.37        2.04      5.09 o 
   8   2   3        5.69       10.13      9.02 o 
   9   2   3       23.76       33.30     11.76 o 
  10   2   3        0.81       15.01     11.21 o 
  -9   3   3        3.28       18.29     14.04 o 
  -8   3   3        7.21       22.64     12.79 o 
  -7   3   3        0.07        0.59      5.84 o 
  -6   3   3      172.74      153.06     12.90 o 
  -5   3   3       19.70       25.19      9.27 o 
  -4   3   3       62.76       60.96     10.49 o 
  -3   3   3      205.74      250.00     15.34 o 
  -2   3   3      282.13      245.54     13.43 o 
  -1   3   3      230.45      280.83     14.65 o 
   0   3   3       16.47       11.03      5.59 o 
   1   3   3      709.81      786.82     19.38 o 
   2   3   3      352.51      337.29      9.91 o 
   3   3   3      118.01      108.74      8.92 o 
   4   3   3       44.95       31.34      5.71 o 
   5   3   3      104.72       92.27      7.94 o 
   6   3   3       70.71       60.12      5.03 o 
   7   3   3       44.42       29.91      8.57 o 
   8   3   3        2.44        1.08      8.21 o 
   9   3   3       13.32       14.21     10.63 o 
  10   3   3       24.94       45.20     13.85 o 
  -8   4   3        1.40        8.88     11.13 o 
  -7   4   3        6.19        3.53      6.18 o 
  -6   4   3      210.60      206.97     19.01 o 
  -5   4   3      321.11      345.20     22.50 o 
  -4   4   3      446.43      441.82     21.98 o 
  -3   4   3      402.80      352.61     20.37 o 
  -2   4   3        6.90       15.90      6.80 o 
  -1   4   3      671.71      598.43     20.23 o 
   0   4   3     6417.06     6513.95     51.96 o 
   1   4   3      128.65       99.91      6.59 o 
   2   4   3        1.35        8.38      3.00 o 
   3   4   3       13.35       14.01      5.42 o 
   4   4   3      452.26      462.39     16.21 o 
   5   4   3      782.22      867.57     39.15 o 
   6   4   3        6.17        6.56      4.67 o 
   7   4   3        6.21        3.00      7.49 o 
   8   4   3        0.59        0.22      8.16 o 
   9   4   3       20.63       12.10     10.16 o 
  10   4   3       15.85       27.44     13.93 o 
  -8   5   3        1.30       30.19     12.54 o 
  -7   5   3        2.14        0.08      8.55 o 
  -6   5   3       57.36       45.17     11.21 o 
  -5   5   3        5.54        5.74      8.24 o 
  -4   5   3       65.47       64.04     10.77 o 
  -3   5   3      143.52      156.11     13.35 o 
  -2   5   3      464.97      417.24     20.12 o 
  -1   5   3      254.05      282.52     18.09 o 
   0   5   3       63.34       45.17      9.21 o 
   1   5   3       61.31       61.67      5.50 o 
   2   5   3        1.52        2.82      3.91 o 
   3   5   3       98.89       93.53      5.69 o 
   4   5   3      532.83      502.77     12.70 o 
   5   5   3       22.20       25.39      4.09 o 
   6   5   3       20.66       23.83      8.52 o 
   7   5   3        0.03        0.25      7.60 o 
   8   5   3       18.14       18.42     10.63 o 
   9   5   3        0.01        2.72      8.57 o 
  10   5   3       22.35       24.89     12.74 o 
  -7   6   3        3.05       12.46     10.16 o 
  -6   6   3        5.65        7.35      8.85 o 
  -5   6   3       28.44       19.45      9.21 o 
  -4   6   3        3.86       10.71      8.32 o 
  -3   6   3       37.59       26.19      8.77 o 
  -2   6   3      233.74      260.05     18.09 o 
  -1   6   3        1.61        4.47      5.16 o 
   0   6   3       70.70       72.78      7.80 o 
   1   6   3      893.45      953.03     22.81 o 
   2   6   3       19.53       35.12      6.24 o 
   3   6   3       31.61       38.75      4.73 o 
   4   6   3      311.31      320.84     10.22 o 
   5   6   3       27.07       27.69      4.59 o 
   6   6   3       30.95       20.04     15.89 o 
   7   6   3        2.43        1.22      7.77 o 
   8   6   3      145.09      157.63     15.98 o 
   9   6   3       38.51       29.13     13.57 o 
  -7   7   3        0.00        1.36      9.30 o 
  -6   7   3        2.63       13.98      9.05 o 
  -5   7   3       10.23        5.05      8.74 o 
  -4   7   3       21.33       29.36     11.35 o 
  -3   7   3       96.45      110.93     15.59 o 
  -2   7   3        2.57        0.86      7.08 o 
  -1   7   3       28.03       30.19      8.74 o 
   0   7   3       28.17       23.20      7.02 o 
   1   7   3        6.11        3.97      3.92 o 
   2   7   3      151.22      153.91      7.13 o 
   3   7   3     1774.38     1851.40     29.49 o 
   4   7   3      734.26      758.80     17.13 o 
   5   7   3        5.74        0.32      4.19 o 
   6   7   3        0.01        0.44      5.76 o 
   7   7   3       20.23       17.43     13.71 o 
   8   7   3      299.67      298.34     19.94 o 
   9   7   3       35.72       93.98     37.65 o 
  10   7   3        7.54       37.60     15.21 o 
  -6   8   3        0.12        0.03      7.91 o 
  -5   8   3        0.00        1.58      6.38 o 
  -4   8   3       22.34       18.20      8.16 o 
  -3   8   3       40.84       41.40     12.29 o 
  -2   8   3       51.76       89.12     14.12 o 
  -1   8   3      112.12      121.73     15.62 o 
   0   8   3       45.45       45.92      9.49 o 
   1   8   3      166.17      173.52      9.80 o 
   2   8   3       14.14       13.64      4.43 o 
   3   8   3       63.69       54.02      6.35 o 
   4   8   3        2.11        2.72      4.20 o 
   5   8   3        3.27       11.72      8.62 o 
   6   8   3       55.10       56.16     10.36 o 
   7   8   3        3.78        9.30      8.32 o 
   8   8   3      370.88      456.66     45.69 o 
   9   8   3       25.89       29.97     18.54 o 
  10   8   3        0.18       53.30     20.14 o 
  -5   9   3        0.05        0.06      6.05 o 
  -4   9   3        1.60        0.14      6.10 o 
  -3   9   3       17.58       14.79      8.99 o 
  -2   9   3        9.91       18.40      9.96 o 
  -1   9   3       21.51       17.26      9.71 o 
   0   9   3       87.39       88.46     14.87 o 
   1   9   3       17.83       17.32      5.86 o 
   2   9   3       87.99       80.12      7.16 o 
   3   9   3      213.58      225.36     11.06 o 
   4   9   3        0.12        1.82      4.73 o 
   5   9   3       10.80       15.91      8.77 o 
   6   9   3        7.28       11.17      8.36 o 
   7   9   3        1.40        0.08      7.84 o 
   8   9   3       40.46       32.19     23.28 o 
   9   9   3       29.36       60.18     17.12 o 
  10   9   3        0.29       41.82     19.78 o 
  -4  10   3        1.45        0.44      5.58 o 
  -3  10   3        0.02        0.06      6.52 o 
  -2  10   3        4.71        0.17      7.58 o 
  -1  10   3      102.37       83.57     13.90 o 
   0  10   3       89.27      112.46     16.79 o 
   1  10   3      160.41      152.61     22.28 o 
   2  10   3       56.53       48.90      8.21 o 
   3  10   3       26.05       32.74      6.76 o 
   4  10   3       26.79       23.14      5.91 o 
   5  10   3        3.16        5.10      9.11 o 
   6  10   3       18.42        8.98      9.39 o 
   7  10   3        4.31        0.00      7.80 o 
   8  10   3        1.67        3.86     13.18 o 
   9  10   3        7.08       25.86     15.46 o 
  10  10   3        3.98       75.67     17.18 o 
  -3  11   3        8.24        2.75      6.69 o 
  -2  11   3        4.20        4.50      8.16 o 
  -1  11   3       15.31        8.44      8.05 o 
   0  11   3       28.20       26.61     11.93 o 
   1  11   3       82.68       79.60     10.46 o 
   2  11   3        8.13        3.14      5.71 o 
   3  11   3        0.04        2.19      5.85 o 
   4  11   3       73.24       55.85     10.45 o 
   5  11   3        1.34        0.00      8.07 o 
   6  11   3        4.99        0.00      8.11 o 
   7  11   3        6.09        2.41     17.79 o 
   8  11   3        0.38        0.00     15.23 o 
   9  11   3        2.63       13.57     19.28 o 
  -2  12   3        0.14        0.00      4.30 o 
  -1  12   3        2.89       12.32      9.63 o 
   0  12   3        1.27        6.44      9.91 o 
   1  12   3       16.03       16.51      7.02 o 
   2  12   3       20.22       24.97      8.24 o 
   3  12   3        6.16       12.76      6.73 o 
   4  12   3       50.88       34.67     24.00 o 
   5  12   3       13.21        9.99      8.83 o 
   6  12   3        0.78        1.86      9.94 o 
   7  12   3        9.52        8.38     21.59 o 
   8  12   3        1.03        2.55     16.65 o 
  -1  13   3        3.08        1.05      4.77 o 
   0  13   3       16.80       16.26      9.57 o 
   1  13   3        0.32        0.11      9.02 o 
   2  13   3        0.05        4.61      6.74 o 
   3  13   3        4.32        4.05      6.43 o 
   4  13   3        3.56        8.74      9.35 o 
   5  13   3        0.00        0.86      9.52 o 
   7  13   3        0.00        0.67     18.65 o 
   8  13   3        0.57        0.39     16.07 o 
   2  14   3        0.01       11.90     11.47 o 
   3  14   3        1.89       10.52     10.29 o 
   4  14   3        0.13        6.71      9.18 o 
  -5 -11   4        0.06        5.16     13.90 o 
  -4 -11   4        0.29       14.82     14.21 o 
  -3 -11   4       14.88       29.05     13.73 o 
  -2 -11   4        2.84       14.98     12.54 o 
  -1 -11   4        4.16       26.74      8.52 o 
   0 -11   4        0.06       39.87     34.88 o 
  -7 -10   4        0.53        0.19     12.26 o 
  -6 -10   4        1.80        0.17     14.68 o 
  -5 -10   4        1.15        3.19     12.46 o 
  -4 -10   4        4.27        3.22     13.18 o 
  -3 -10   4        0.33        4.66     11.54 o 
  -2 -10   4        3.08       11.85     11.71 o 
  -1 -10   4        1.05        2.19      6.63 o 
   0 -10   4       20.38       37.42      8.55 o 
   1 -10   4        0.04       10.91      8.03 o 
   2 -10   4        1.27        1.69      6.38 o 
  -8  -9   4        8.41        0.31     16.23 o 
  -7  -9   4        2.63        1.42     14.68 o 
  -6  -9   4        0.14        3.19     13.76 o 
  -5  -9   4        0.20        6.16     14.29 o 
  -4  -9   4       58.65       51.14     15.51 o 
  -3  -9   4       43.37       61.82     16.26 o 
  -2  -9   4       24.32       19.69      7.08 o 
  -1  -9   4       35.99       37.49      6.26 o 
   0  -9   4       18.16       13.29      5.71 o 
   1  -9   4        5.06        6.21      6.93 o 
   2  -9   4        1.15        0.14      6.44 o 
   3  -9   4        2.75        0.14      4.91 o 
  -8  -8   4       24.27        6.33     15.48 o 
  -7  -8   4        0.18        1.11     13.85 o 
  -6  -8   4       42.94       37.40     16.43 o 
  -5  -8   4      183.59      192.84     21.12 o 
  -4  -8   4      225.02      195.51     22.59 o 
  -3  -8   4      247.18      247.56     23.64 o 
  -2  -8   4       35.52       32.65      6.26 o 
  -1  -8   4        2.41        1.27      4.57 o 
   0  -8   4        0.00        5.94      5.05 o 
   1  -8   4       38.68       51.77      7.26 o 
   2  -8   4        8.80       13.03      5.20 o 
   3  -8   4        3.82        1.60      5.54 o 
   4  -8   4        7.69        1.55      5.47 o 
  -9  -7   4        1.04        0.00     12.54 o 
  -8  -7   4       12.33        0.08     12.49 o 
  -7  -7   4        5.27        2.28     13.85 o 
  -6  -7   4      100.16       96.70     16.48 o 
  -5  -7   4      141.05      125.20     19.40 o 
  -4  -7   4       28.82       14.71     13.60 o 
  -3  -7   4        0.57        2.24      3.89 o 
  -2  -7   4        9.08       10.88     11.73 o 
  -1  -7   4      107.42       91.51     14.22 o 
   0  -7   4      282.88      258.77     12.63 o 
   1  -7   4        0.80        0.81      4.75 o 
   2  -7   4       46.85       55.00      7.08 o 
   3  -7   4       19.46       18.98      6.83 o 
   4  -7   4        4.29       10.23      5.90 o 
   5  -7   4        0.78        1.83      5.49 o 
  -9  -6   4        6.89        0.00     14.57 o 
  -8  -6   4       29.34       30.74     15.48 o 
  -7  -6   4        2.10        0.22     10.18 o 
  -6  -6   4       83.40       52.78     16.04 o 
  -5  -6   4       14.59        8.32     10.79 o 
  -4  -6   4       26.90       29.75     12.13 o 
  -3  -6   4      136.30      114.06      8.56 o 
  -2  -6   4       11.88        9.26      5.49 o 
  -1  -6   4        2.52        3.86      5.39 o 
   0  -6   4       13.34       15.48      5.37 o 
   1  -6   4        0.41        1.56      4.32 o 
   2  -6   4       33.07       34.81      6.00 o 
   3  -6   4       60.25       59.98      9.27 o 
   4  -6   4        5.55        1.98      5.68 o 
   5  -6   4        2.34        3.21      5.97 o 
   6  -6   4        4.29        4.55      6.69 o 
  -9  -5   4        2.50       13.07     15.76 o 
  -8  -5   4        1.69        0.08     13.71 o 
  -7  -5   4       74.27       63.79     15.04 o 
  -6  -5   4      818.41      816.80     37.65 o 
  -5  -5   4        6.23        5.30     11.13 o 
  -4  -5   4       38.51       35.16     12.90 o 
  -3  -5   4       35.03       36.75      6.48 o 
  -2  -5   4      206.59      193.81      8.14 o 
  -1  -5   4      532.72      532.65     24.07 o 
   0  -5   4      123.16      131.68     11.22 o 
   1  -5   4       44.04       41.18      7.93 o 
   2  -5   4       11.09       11.90      6.23 o 
   3  -5   4        2.29        1.20      5.25 o 
   4  -5   4       35.39       32.16     11.93 o 
   5  -5   4        2.97        3.14      5.39 o 
   6  -5   4        0.35        2.85      5.42 o 
   7  -5   4        1.48        4.61      7.27 o 
 -10  -4   4        0.22        7.49     13.93 o 
  -9  -4   4        0.13        0.00     13.60 o 
  -8  -4   4       80.17       74.92     16.95 o 
  -7  -4   4        9.34       10.77     12.24 o 
  -6  -4   4      528.91      591.88     33.24 o 
  -5  -4   4       31.07       19.03     11.04 o 
  -4  -4   4       63.11       84.16     13.24 o 
  -3  -4   4        1.38        1.79      4.12 o 
  -2  -4   4      500.28      513.44     15.65 o 
  -1  -4   4        2.46        1.28      3.46 o 
   0  -4   4       69.97       62.20      7.97 o 
   1  -4   4      388.45      402.29     16.93 o 
   2  -4   4       46.80       54.14      7.54 o 
   3  -4   4       53.47       77.14     14.04 o 
   4  -4   4        3.19        0.53      4.96 o 
   5  -4   4       22.36       21.34      6.96 o 
   6  -4   4        0.01        1.97      5.54 o 
   7  -4   4        2.47        0.10      5.92 o 
 -10  -3   4        2.11        3.77     14.10 o 
  -9  -3   4        2.81        0.00     10.60 o 
  -8  -3   4        0.72        0.00     12.43 o 
  -7  -3   4      152.98      173.89     21.03 o 
  -6  -3   4       97.32       77.39     14.54 o 
  -5  -3   4       42.05       21.73      9.38 o 
  -4  -3   4       74.62       65.15      5.44 o 
  -3  -3   4        4.80       10.63      4.44 o 
  -2  -3   4        1.93        2.07      3.72 o 
  -1  -3   4       39.29       35.63      6.39 o 
   0  -3   4      279.49      275.65     11.07 o 
   1  -3   4       24.15       38.94      5.67 o 
   2  -3   4      226.02      257.39     12.49 o 
   3  -3   4       83.06       84.99     12.04 o 
   4  -3   4        0.15        0.06      6.83 o 
   5  -3   4       86.77       80.91      9.30 o 
   6  -3   4        0.43        0.17      5.31 o 
   7  -3   4        0.03        4.71      6.52 o 
   8  -3   4        4.66        4.27      6.29 o 
 -10  -2   4        3.05        0.03     13.87 o 
  -9  -2   4        4.51        0.00     14.01 o 
  -8  -2   4        4.55        0.39     13.37 o 
  -7  -2   4       23.26       28.05     13.60 o 
  -6  -2   4       84.27       89.37     14.40 o 
  -5  -2   4       12.50       19.15      9.91 o 
  -4  -2   4       31.54       63.04     17.91 o 
  -3  -2   4      173.15      181.80      7.69 o 
  -2  -2   4        7.23       13.86      3.81 o 
  -1  -2   4      208.72      228.28     12.22 o 
   0  -2   4      122.21      114.15      7.77 o 
   1  -2   4      199.45      182.95      9.83 o 
   2  -2   4     1959.03     1956.96     29.49 o 
   3  -2   4      161.42      182.74     15.73 o 
   4  -2   4       45.47       41.62      9.07 o 
   5  -2   4       20.48       15.18      9.07 o 
   6  -2   4        7.66        3.71      4.99 o 
   7  -2   4        1.95        0.06      5.75 o 
   8  -2   4       59.79       67.94     10.11 o 
 -10  -1   4        2.03       16.45     15.12 o 
  -9  -1   4        4.93        0.00     12.04 o 
  -8  -1   4        5.11        0.08     12.79 o 
  -7  -1   4       14.94        0.03     11.85 o 
  -6  -1   4       27.16       28.33     12.74 o 
  -5  -1   4       12.49       19.47      5.54 o 
  -4  -1   4       28.35       25.27      5.20 o 
  -3  -1   4      134.20      130.29      8.68 o 
  -2  -1   4       32.91       28.80      4.48 o 
  -1  -1   4      547.36      531.37     14.87 o 
   0  -1   4      401.78      397.21      9.32 o 
   1  -1   4      465.73      483.04      7.87 o 
   2  -1   4        4.19        2.43      3.32 o 
   3  -1   4      122.73      111.93     11.82 o 
   4  -1   4        0.99        3.19      6.66 o 
   5  -1   4       12.29        3.72      7.77 o 
   6  -1   4       17.84        8.99      9.46 o 
   7  -1   4      231.56      224.59     13.86 o 
   8  -1   4       55.27       48.87      8.83 o 
  -9   0   4        0.71        0.03     11.38 o 
  -8   0   4        4.67        4.22     10.68 o 
  -7   0   4       33.13       47.20     12.93 o 
  -6   0   4      230.81      214.38     19.65 o 
  -5   0   4       60.86       58.63      7.56 o 
  -4   0   4       71.15       81.27      8.31 o 
  -3   0   4     3853.21     4141.88     40.66 o 
  -2   0   4     1881.80     1910.46     24.04 o 
  -1   0   4      818.24      811.57     25.62 o 
   0   0   4      145.52      164.08      9.15 o 
   1   0   4      684.53      637.74     15.02 o 
   2   0   4      420.62      407.88     12.04 o 
   3   0   4       49.48       39.43      5.52 o 
   4   0   4       83.69       76.11     11.68 o 
   5   0   4      146.29      144.76     14.26 o 
   6   0   4       36.92       28.16      8.74 o 
   8   0   4      163.17      169.17     12.60 o 
   9   0   4        6.67       28.75      9.91 o 
  -9   1   4        2.17        9.66     15.34 o 
  -8   1   4        8.90        3.63     12.63 o 
  -7   1   4        2.38        0.03      8.82 o 
  -6   1   4       51.14       38.87     11.49 o 
  -5   1   4        0.49        0.99      5.21 o 
  -4   1   4       93.21       92.80      7.49 o 
  -3   1   4     1445.21     1654.63     23.91 o 
  -2   1   4      133.03      152.05      8.93 o 
  -1   1   4      890.50      865.54     15.41 o 
   0   1   4        8.01       13.80      3.31 o 
   1   1   4     9903.03     9927.56    106.40 o 
   2   1   4      532.28      506.14     14.66 o 
   3   1   4      318.72      303.00      9.30 o 
   4   1   4      157.00      145.65     14.26 o 
   5   1   4      602.69      597.20     23.03 o 
   6   1   4        7.52        0.50      6.58 o 
   7   1   4       20.18       19.34      8.85 o 
   8   1   4        3.83        4.16      7.49 o 
   9   1   4        3.58       25.67     10.02 o 
  10   1   4        0.01       15.07     10.07 o 
  -9   2   4        0.68       17.87     14.93 o 
  -8   2   4        6.90       14.12     12.60 o 
  -7   2   4       18.45       30.52     12.40 o 
  -6   2   4       12.10       13.21      6.54 o 
  -5   2   4       36.04       35.16      6.94 o 
  -4   2   4      202.26      216.47     11.40 o 
  -3   2   4        2.43        2.03      4.49 o 
  -2   2   4       10.13        7.43      4.53 o 
  -1   2   4        1.61        0.50      4.09 o 
   0   2   4     4620.97     4213.23     32.74 o 
   1   2   4     5523.51     5292.64     41.65 o 
   2   2   4      641.35      674.59     11.98 o 
   3   2   4      124.25      135.83      6.71 o 
   4   2   4       73.93       43.69     19.16 o 
   5   2   4        1.41        0.00      5.63 o 
   6   2   4       27.21       26.57      6.09 o 
   7   2   4       11.99        5.95      5.77 o 
   8   2   4        3.85        0.00      7.55 o 
   9   2   4        0.00        7.33      8.85 o 
  10   2   4        0.33       21.34     10.57 o 
  -9   3   4        6.66       26.22     15.23 o 
  -8   3   4        1.32       31.85     13.62 o 
  -7   3   4        1.07        0.44      9.74 o 
  -6   3   4       63.85       72.18     12.56 o 
  -5   3   4       39.18       39.55      7.82 o 
  -4   3   4      754.00      797.22     20.64 o 
  -3   3   4      505.83      528.53     23.25 o 
  -2   3   4     2313.11     2334.40     42.40 o 
  -1   3   4      229.13      229.91     12.54 o 
   0   3   4     1375.32     1158.09     27.30 o 
   1   3   4      428.48      362.37     34.06 o 
   2   3   4      542.85      518.87     21.86 o 
   3   3   4      346.63      325.00      6.96 o 
   4   3   4       15.49       17.16      5.56 o 
   5   3   4      238.46      257.20     11.72 o 
   6   3   4       31.93       29.85      4.82 o 
   7   3   4        6.03        0.72      4.63 o 
   8   3   4        7.54        6.60      8.44 o 
   9   3   4        2.33       15.26      9.10 o 
  -8   4   4        5.15       21.62     13.32 o 
  -7   4   4       20.72       27.39      8.11 o 
  -6   4   4        5.46        7.74      6.83 o 
  -5   4   4      346.45      388.68     22.86 o 
  -4   4   4     1465.87     1384.20     41.18 o 
  -3   4   4      110.83      125.58     13.98 o 
  -2   4   4       78.68       77.94     11.43 o 
  -1   4   4      596.48      592.90     21.25 o 
   0   4   4      700.09      791.10     23.81 o 
   1   4   4       65.59       85.77     15.70 o 
   2   4   4       61.43       63.21      4.06 o 
   3   4   4        1.28        0.03      2.80 o 
   4   4   4      925.58      898.42     18.13 o 
   5   4   4       94.66       90.19      5.47 o 
   6   4   4        0.02        1.09      4.04 o 
   7   4   4       35.70       30.80      9.79 o 
   8   4   4       16.80       18.17      8.19 o 
   9   4   4       73.86       69.78     13.26 o 
  -8   5   4        4.03       31.77     13.29 o 
  -7   5   4        0.42       12.64     15.37 o 
  -6   5   4       51.69       50.50     12.49 o 
  -5   5   4      279.45      258.27     19.73 o 
  -4   5   4      176.68      163.79     15.32 o 
  -3   5   4      227.13      200.86     14.98 o 
  -2   5   4      189.17      177.92     13.51 o 
  -1   5   4       45.10       38.43      8.71 o 
   0   5   4        0.56       18.76      5.13 o 
   1   5   4        4.97        7.84      4.42 o 
   2   5   4      928.72      983.64     27.75 o 
   3   5   4        9.25        8.85      3.89 o 
   4   5   4       10.50        9.01      3.68 o 
   5   5   4        2.31        4.37      3.55 o 
   6   5   4       30.09       24.37      4.90 o 
   7   5   4       18.87       18.60     13.00 o 
   8   5   4        0.75        0.19      8.02 o 
   9   5   4       73.87       67.59     15.98 o 
  -7   6   4        0.59        0.00      8.46 o 
  -6   6   4       19.52       13.37      9.74 o 
  -5   6   4        5.50        0.19      7.99 o 
  -4   6   4       12.27        5.80      7.82 o 
  -3   6   4       65.69       50.17      9.82 o 
  -2   6   4      382.40      358.05     20.37 o 
  -1   6   4       78.77       76.94     10.60 o 
   0   6   4      134.37      140.96     11.93 o 
   1   6   4     1097.80     1112.25     16.05 o 
   2   6   4       94.26       81.89      5.27 o 
   3   6   4       13.50        8.54      4.48 o 
   4   6   4       51.02       52.98      5.50 o 
   5   6   4       85.23       78.45      5.81 o 
   6   6   4       10.64        4.71      5.90 o 
   7   6   4       37.58       28.91     18.35 o 
   8   6   4        7.61        1.62      7.98 o 
   9   6   4        0.11        8.35     13.32 o 
  10   6   4        1.16       74.33     18.59 o 
  -7   7   4        0.14        0.00      8.80 o 
  -6   7   4        0.51        0.69      8.19 o 
  -5   7   4        1.11        3.91      8.10 o 
  -4   7   4        0.90        0.17      7.16 o 
  -3   7   4        9.27        6.05      8.32 o 
  -2   7   4        0.01        0.80      5.66 o 
  -1   7   4       35.93       43.56     10.18 o 
   0   7   4      703.18      798.51     30.08 o 
   1   7   4       31.53       23.67      7.21 o 
   2   7   4      254.60      268.41     10.26 o 
   3   7   4       99.38      101.75      9.16 o 
   4   7   4       53.69       49.27      4.43 o 
   5   7   4       42.64       43.01      6.98 o 
   6   7   4        9.22        8.07      7.28 o 
   7   7   4        4.06        4.34      7.09 o 
   8   7   4       56.48       69.15     18.59 o 
   9   7   4       94.70      189.04     22.53 o 
  10   7   4        1.10       46.23     19.01 o 
  -6   8   4        2.81        4.00      7.58 o 
  -5   8   4        2.36        3.63      7.80 o 
  -4   8   4       54.79       53.75     11.57 o 
  -3   8   4       29.22       47.92     10.52 o 
  -2   8   4        0.16        0.58      7.71 o 
  -1   8   4        0.35        0.53      6.52 o 
   0   8   4      258.63      264.13     20.37 o 
   1   8   4      155.11      151.95      8.40 o 
   2   8   4      207.01      225.71      9.51 o 
   3   8   4       81.91       83.81      7.10 o 
   4   8   4       24.85       36.85      4.93 o 
   5   8   4       11.14       11.11      5.46 o 
   6   8   4        5.78       14.31      8.68 o 
   7   8   4       69.22       64.89     10.82 o 
   8   8   4       60.22       70.48     19.67 o 
   9   8   4       17.61       13.35     14.37 o 
  10   8   4        2.48       35.52     16.40 o 
  -5   9   4        0.59        0.00      6.99 o 
  -4   9   4       21.21        9.27      8.71 o 
  -3   9   4        3.23        5.38      7.21 o 
  -2   9   4      405.56      446.65     29.19 o 
  -1   9   4       17.08       14.07      8.55 o 
   0   9   4        0.65        1.00      5.38 o 
   1   9   4        1.98        1.42      4.52 o 
   2   9   4        0.45        0.72      3.85 o 
   3   9   4       29.71       25.67      5.65 o 
   4   9   4       58.02       53.97      6.46 o 
   5   9   4       15.19       11.98      7.81 o 
   6   9   4       40.70       27.47      8.99 o 
   7   9   4       11.55        0.14     14.12 o 
   8   9   4       16.76       63.76     20.81 o 
   9   9   4        0.07       13.21     14.12 o 
  10   9   4        9.29       83.69     20.17 o 
  -4  10   4        5.98        5.77      5.97 o 
  -3  10   4        3.60        0.03      7.30 o 
  -2  10   4       15.61        8.19      6.99 o 
  -1  10   4       40.86       31.13     10.07 o 
   0  10   4        0.00        0.00      6.88 o 
   1  10   4      104.75      114.24      9.92 o 
   2  10   4        1.76        6.93      5.65 o 
   3  10   4        0.06        2.30      4.57 o 
   4  10   4       21.67       26.85      5.74 o 
   5  10   4       32.48       23.51     10.86 o 
   6  10   4        9.92        1.03      8.49 o 
   7  10   4       18.57       22.84     13.90 o 
   8  10   4        3.07        2.16     13.15 o 
   9  10   4        1.21        0.03     14.57 o 
  10  10   4        1.76       19.81     15.82 o 
  -4  11   4        1.56        1.30      4.19 o 
  -3  11   4        7.58        3.66      6.49 o 
  -1  11   4       41.38       22.67     10.04 o 
   0  11   4        5.97        1.50      7.21 o 
   1  11   4       58.94       45.78     13.01 o 
   2  11   4       61.97       58.95      8.29 o 
   3  11   4      125.01      103.26      9.42 o 
   4  11   4        4.82        8.27      5.75 o 
   5  11   4        1.71        5.68      8.41 o 
   6  11   4        1.28        0.08     19.81 o 
   7  11   4        5.56       23.20     16.98 o 
   8  11   4        1.87       14.15     19.09 o 
   9  11   4        2.41       20.62     19.62 o 
  -2  12   4        8.35        5.55      6.80 o 
  -1  12   4       11.21        6.33      8.32 o 
   0  12   4        0.00        0.00      8.60 o 
   1  12   4        5.58        9.60      9.38 o 
   2  12   4       33.62       29.32      7.37 o 
   3  12   4        5.77       12.22      6.19 o 
   4  12   4       15.38       14.03     10.35 o 
   5  12   4        0.03        0.25     19.98 o 
   6  12   4        4.09        0.06     21.20 o 
   7  12   4       20.18        1.53     17.92 o 
   8  12   4        2.39        0.22     19.56 o 
   9  12   4        0.01        0.11     21.28 o 
  -1  13   4        2.58        0.06      5.85 o 
   0  13   4        0.52        0.11      8.35 o 
   1  13   4        8.08        9.13     10.74 o 
   2  13   4        5.01       18.71     13.69 o 
   3  13   4        1.92        2.71      6.24 o 
   4  13   4       23.41       11.85     26.19 o 
   5  13   4       26.44       10.85     21.98 o 
   6  13   4        0.53        0.25     20.51 o 
   7  13   4        4.80        0.28     19.48 o 
   8  13   4        1.99       41.43     20.64 o 
   1  14   4        4.31        2.14     10.35 o 
   2  14   4        9.90        6.35     11.04 o 
   3  14   4        0.12        6.74      8.91 o 
  -3 -11   5        3.54        0.31     11.76 o 
  -6 -10   5        3.43        0.00     14.04 o 
  -5 -10   5        2.28        0.11     12.13 o 
  -4 -10   5        5.56        3.77     14.46 o 
  -3 -10   5       11.57       14.54     13.24 o 
  -2 -10   5        0.60        3.47     11.18 o 
  -1 -10   5        0.17        2.91      6.95 o 
   0 -10   5        3.34       11.39      7.18 o 
   1 -10   5        4.44       15.40     17.54 o 
  -7  -9   5        0.10        0.28     13.26 o 
  -6  -9   5        0.60        0.42     13.98 o 
  -5  -9   5       10.37        4.16     14.43 o 
  -4  -9   5        8.90        5.11     14.04 o 
  -3  -9   5        3.59        0.33     10.90 o 
  -2  -9   5        0.47        3.64      5.95 o 
  -1  -9   5        0.88        8.77      4.91 o 
   0  -9   5        0.09        3.67      5.02 o 
   1  -9   5       17.57       21.30      6.49 o 
   2  -9   5        6.18        3.60      5.62 o 
  -8  -8   5       11.50        3.39     15.23 o 
  -7  -8   5        0.04        0.47     14.04 o 
  -6  -8   5        9.63        1.39     11.85 o 
  -5  -8   5        3.19        0.78     12.26 o 
  -4  -8   5        0.92        0.03     12.90 o 
  -3  -8   5        7.29        4.99     13.24 o 
  -2  -8   5       32.35       25.92      5.70 o 
  -1  -8   5        0.00        2.07      4.53 o 
   0  -8   5      109.58      105.81      9.38 o 
   1  -8   5       46.93       47.62      7.04 o 
   2  -8   5        0.64        6.04      5.11 o 
   3  -8   5        0.25        1.65      5.52 o 
   4  -8   5        9.73       12.04      9.20 o 
  -8  -7   5        3.59        0.03     13.07 o 
  -7  -7   5       15.70        0.03     15.18 o 
  -6  -7   5       40.17       37.76     15.04 o 
  -5  -7   5       28.35       29.27     15.23 o 
  -4  -7   5       67.35       47.95     15.01 o 
  -3  -7   5       82.42       61.88     15.40 o 
  -2  -7   5       21.45       13.85      4.56 o 
  -1  -7   5      137.53      137.79      8.79 o 
   0  -7   5      177.36      165.15     13.37 o 
   1  -7   5      133.71      112.13      9.94 o 
   2  -7   5       54.42       57.42      7.78 o 
   3  -7   5        4.07        0.16      5.42 o 
   4  -7   5        0.67        4.42      5.06 o 
   5  -7   5       11.42        4.19      5.10 o 
  -9  -6   5        0.36        0.00     14.07 o 
  -8  -6   5        7.43        0.17     13.29 o 
  -7  -6   5      104.00      107.44     20.67 o 
  -6  -6   5       19.05       22.42     14.29 o 
  -5  -6   5      155.07      174.89     20.17 o 
  -4  -6   5      175.99      133.99     17.92 o 
  -3  -6   5       15.77       11.81     10.31 o 
  -2  -6   5        0.67        7.68      9.50 o 
  -1  -6   5       15.81       15.25      7.61 o 
   0  -6   5       35.25       43.14      7.95 o 
   1  -6   5       27.01       40.26     16.86 o 
   2  -6   5        3.84        8.11      4.71 o 
   3  -6   5        3.29        4.85      5.78 o 
   4  -6   5        0.06        2.49      4.93 o 
   5  -6   5        8.92        6.68      5.71 o 
   6  -6   5        0.39        1.36      4.37 o 
  -9  -5   5        0.12        0.00     15.29 o 
  -8  -5   5       10.32        2.86     13.04 o 
  -7  -5   5       26.60       25.53     12.07 o 
  -6  -5   5       71.28       54.58     13.79 o 
  -5  -5   5      127.99      106.94     17.15 o 
  -4  -5   5        0.17        6.38      9.82 o 
  -3  -5   5      262.80      254.25     13.25 o 
  -2  -5   5       25.79       31.95      6.86 o 
  -1  -5   5       22.39       22.20      6.53 o 
   0  -5   5        1.04        2.16      5.09 o 
   1  -5   5       74.95       82.76     11.76 o 
   2  -5   5       30.24       40.12      7.40 o 
   3  -5   5        7.67        7.24      7.74 o 
   4  -5   5       11.31       20.62      6.38 o 
   5  -5   5        6.39        1.72      4.96 o 
   6  -5   5        2.14        5.55      6.00 o 
  -9  -4   5        5.47        5.08     15.59 o 
  -8  -4   5        1.64        8.27     12.49 o 
  -7  -4   5        0.08        3.14     14.10 o 
  -6  -4   5       40.21       51.61     14.37 o 
  -5  -4   5        7.90        0.03      9.16 o 
  -4  -4   5        6.09       13.24     10.99 o 
  -3  -4   5        0.22        0.25      4.97 o 
  -2  -4   5      612.63      646.81     23.82 o 
  -1  -4   5      667.57      656.15     19.66 o 
   0  -4   5        0.01        0.47      4.39 o 
   1  -4   5      168.26      162.14     12.15 o 
   2  -4   5        5.92        5.81      5.94 o 
   3  -4   5        1.63       38.49     11.32 o 
   4  -4   5        1.06        0.67      8.57 o 
   5  -4   5        1.13        0.17      4.83 o 
   6  -4   5       15.65       15.58      6.51 o 
   7  -4   5        5.91        3.82      5.94 o 
  -9  -3   5        8.71        0.00     11.68 o 
  -8  -3   5        0.10        0.14     10.35 o 
  -7  -3   5        0.14        6.08     10.82 o 
  -6  -3   5       20.48       16.12     11.76 o 
  -5  -3   5       34.89       38.74     11.21 o 
  -4  -3   5       18.64        7.82      7.91 o 
  -3  -3   5       28.09       29.17      5.68 o 
  -2  -3   5        1.74        5.98      4.41 o 
  -1  -3   5      114.45      103.94      8.49 o 
   0  -3   5        2.71        1.05      5.06 o 
   1  -3   5        0.32        2.06      5.08 o 
   2  -3   5       58.88       61.12      7.36 o 
   3  -3   5       94.57       95.70     14.18 o 
   4  -3   5        3.57       11.63      7.99 o 
   5  -3   5       23.27       22.03     12.04 o 
   6  -3   5        2.30        3.16      4.79 o 
   7  -3   5        0.12        1.69      6.16 o 
   8  -3   5        5.55        3.51      6.38 o 
  -9  -2   5       23.22       23.14     16.70 o 
  -8  -2   5        5.56        9.35     11.85 o 
  -7  -2   5       35.70       21.28     12.87 o 
  -6  -2   5       46.19       37.71     13.40 o 
  -5  -2   5      387.81      360.19     23.50 o 
  -4  -2   5       49.71       50.71      5.76 o 
  -3  -2   5       39.41       30.81      4.89 o 
  -2  -2   5      376.36      409.31     12.73 o 
  -1  -2   5      929.27      962.62     56.26 o 
   0  -2   5     1191.99     1302.70     23.64 o 
   1  -2   5       12.00       16.57      5.41 o 
   2  -2   5       19.77       19.55      4.77 o 
   3  -2   5      197.08      219.38      9.10 o 
   4  -2   5      134.48      147.53     16.12 o 
   5  -2   5      189.09      193.87     18.76 o 
   6  -2   5       54.11       55.83     13.29 o 
   7  -2   5        4.74       10.80      7.62 o 
   8  -2   5       80.49       80.64     10.71 o 
  -9  -1   5       16.38       27.75     16.73 o 
  -8  -1   5        0.51        0.19     11.46 o 
  -7  -1   5       26.17        5.72     12.54 o 
  -6  -1   5       77.74       86.93     15.68 o 
  -5  -1   5       59.44       62.51     14.21 o 
  -4  -1   5      351.45      346.70     11.53 o 
  -3  -1   5        3.09        0.15      4.59 o 
  -2  -1   5      711.08      691.87     19.01 o 
  -1  -1   5      458.40      428.34     13.24 o 
   0  -1   5      162.28      151.58      9.91 o 
   1  -1   5      113.42      114.15      6.46 o 
   2  -1   5       40.84       35.76      6.39 o 
   3  -1   5       63.34       59.05      6.48 o 
   4  -1   5       77.32       73.25     11.49 o 
   5  -1   5        0.71        0.08      7.77 o 
   6  -1   5       64.10       79.61     13.93 o 
   8  -1   5       74.96       82.98     11.46 o 
  -9   0   5        0.92        7.96     16.01 o 
  -8   0   5       62.21       82.74     18.37 o 
  -7   0   5       39.16       22.75     13.73 o 
  -6   0   5        3.57        0.50      9.18 o 
  -5   0   5       19.59       26.52      5.97 o 
  -4   0   5      361.64      361.11     12.14 o 
  -3   0   5      893.85      915.74     18.16 o 
  -2   0   5      313.92      333.30     11.62 o 
  -1   0   5        8.66        5.57      4.16 o 
   0   0   5      148.52      127.97      9.05 o 
   1   0   5     1647.69     1595.07     40.39 o 
   2   0   5      250.78      247.15      6.30 o 
   3   0   5       15.24        5.73      5.17 o 
   4   0   5      398.93      420.76     23.64 o 
   5   0   5      270.66      261.30     17.65 o 
   6   0   5       16.33       12.29      8.74 o 
   7   0   5      112.71      107.16     15.48 o 
   8   0   5       15.06       11.28      6.20 o 
  -9   1   5        9.18       22.48     13.57 o 
  -8   1   5        0.87        1.80     13.73 o 
  -7   1   5       12.67        8.57     13.07 o 
  -6   1   5       31.71       27.14     11.32 o 
  -5   1   5       30.09       28.76      6.88 o 
  -4   1   5       85.19       79.09     11.50 o 
  -3   1   5      373.80      450.72     15.57 o 
  -2   1   5     1576.39     1483.16     21.00 o 
  -1   1   5      452.73      486.93     20.64 o 
   0   1   5      416.20      399.88     17.65 o 
   1   1   5     6209.86     6429.80    108.37 o 
   2   1   5      198.15      182.68      7.65 o 
   3   1   5      114.75      115.94      9.54 o 
   4   1   5        0.05        0.75      5.21 o 
   5   1   5      358.40      356.16     22.11 o 
   6   1   5       55.02       53.19      9.82 o 
   7   1   5       45.01       36.27     10.02 o 
   8   1   5       17.31       12.46     10.46 o 
   9   1   5        8.42       32.35      9.93 o 
  -9   2   5        7.99       17.51     14.71 o 
  -8   2   5        5.07       12.68     12.21 o 
  -7   2   5        1.74        2.36     10.13 o 
  -6   2   5       18.75       14.23     11.15 o 
  -5   2   5        2.54        0.13      5.08 o 
  -4   2   5       27.08       28.73      6.13 o 
  -3   2   5      866.63      969.15     20.80 o 
  -2   2   5      159.76      149.12     10.06 o 
  -1   2   5      197.21      220.17      7.07 o 
   0   2   5      235.52      229.68      8.82 o 
   1   2   5     1125.60     1069.78     12.10 o 
   2   2   5     2739.82     2718.51     60.88 o 
   3   2   5      377.78      380.33     10.94 o 
   4   2   5      463.36      470.96     23.74 o 
   5   2   5       90.41       82.61      8.56 o 
   6   2   5        7.16        6.60      7.16 o 
   7   2   5        9.05        4.97      5.00 o 
   8   2   5        0.95        3.55      7.21 o 
   9   2   5        3.19       28.36      9.30 o 
  -8   3   5        5.31       25.61     14.26 o 
  -7   3   5       70.22       80.13     16.76 o 
  -6   3   5       69.04       69.92     11.03 o 
  -5   3   5      148.98      143.82     10.30 o 
  -4   3   5      526.44      481.68     18.31 o 
  -3   3   5      518.75      505.65     16.01 o 
  -2   3   5        0.31        1.35      4.47 o 
  -1   3   5       38.62       28.38      5.05 o 
   0   3   5      263.69      244.41      6.93 o 
   1   3   5       98.31       94.05      3.32 o 
   2   3   5      765.62      786.10     31.10 o 
   3   3   5      180.38      189.60      5.69 o 
   4   3   5      553.89      537.82     12.05 o 
   5   3   5       20.27       13.57      4.63 o 
   6   3   5       41.57       34.04      5.64 o 
   7   3   5        1.10        0.87      4.90 o 
   8   3   5        6.76       14.76      8.32 o 
  -8   4   5        0.75       19.03     13.15 o 
  -7   4   5       78.26       79.36     17.04 o 
  -6   4   5       63.21       57.79      9.52 o 
  -5   4   5       98.07       87.65      9.81 o 
  -4   4   5       21.70       25.36      8.68 o 
  -3   4   5      154.27      154.05     15.18 o 
  -2   4   5       91.19       82.38      9.57 o 
  -1   4   5      245.44      246.20     15.82 o 
   0   4   5      335.67      304.25     15.48 o 
   1   4   5      841.00      800.76     18.30 o 
   2   4   5        0.06        5.82      5.73 o 
   3   4   5        1.06        1.28      2.71 o 
   4   4   5       35.81       33.88      4.17 o 
   5   4   5       81.24       82.21      6.63 o 
   6   4   5        5.09        3.38      3.85 o 
   7   4   5       23.42       17.63      5.64 o 
   8   4   5        0.33        0.50      7.77 o 
  -8   5   5        3.55       11.02     13.60 o 
  -7   5   5       11.66       36.31      9.10 o 
  -6   5   5        3.09        5.84      6.78 o 
  -5   5   5      496.41      518.15     29.36 o 
  -4   5   5      447.54      478.67     26.33 o 
  -3   5   5       34.52       42.56     10.77 o 
  -2   5   5       38.51       57.19      8.30 o 
  -1   5   5        3.30        1.61      5.69 o 
   0   5   5      115.57      141.76     12.99 o 
   1   5   5        3.70        9.97     11.86 o 
   2   5   5      152.34      155.26      9.47 o 
   3   5   5       19.33       10.75      3.75 o 
   4   5   5        6.78        8.82      5.29 o 
   5   5   5       52.27       41.47      4.84 o 
   6   5   5       27.60       29.98      6.53 o 
   7   5   5      133.48      121.98      9.88 o 
   8   5   5       59.87       83.05     20.53 o 
   9   5   5       21.31      111.43     18.26 o 
  10   5   5       20.46      112.52     16.79 o 
  -7   6   5       13.10       52.87     24.42 o 
  -6   6   5       29.52       23.86     11.02 o 
  -5   6   5      172.42      148.50     18.62 o 
  -4   6   5       66.04       52.94     11.29 o 
  -3   6   5       19.75       30.22      9.38 o 
  -2   6   5       53.27       67.68     11.76 o 
  -1   6   5      228.85      250.14     18.01 o 
   0   6   5      232.65      233.35     15.26 o 
   1   6   5      122.03      122.78      8.96 o 
   2   6   5      724.01      720.06     18.15 o 
   3   6   5       78.22       80.91      4.58 o 
   4   6   5       73.32       61.13      5.57 o 
   5   6   5        7.17        3.52      3.93 o 
   6   6   5        3.56        1.52      4.34 o 
   7   6   5       11.93        0.75     14.40 o 
   8   6   5        0.64        3.61     12.65 o 
   9   6   5        0.34       18.56     16.79 o 
  10   6   5       35.17      107.24     21.98 o 
  -7   7   5        2.97       14.26     11.21 o 
  -6   7   5        0.62        0.03      9.16 o 
  -5   7   5        0.33        0.00      8.38 o 
  -4   7   5       92.12      114.18     15.68 o 
  -3   7   5        0.07        0.42      7.55 o 
  -2   7   5        3.07        6.08      6.74 o 
  -1   7   5        9.26       22.03      9.32 o 
   0   7   5       45.26       48.75      9.38 o 
   1   7   5        0.54        0.22      5.69 o 
   2   7   5      244.76      233.01      9.44 o 
   3   7   5      119.85       93.49      7.49 o 
   4   7   5        3.65       15.77      4.94 o 
   5   7   5      184.36      209.18     14.60 o 
   6   7   5       65.09       66.72      6.03 o 
   7   7   5       95.75      101.47     21.03 o 
   8   7   5       25.14       27.55     17.81 o 
   9   7   5       15.81       15.48     17.59 o 
  10   7   5        6.52      134.41     19.01 o 
  -6   8   5       21.05       24.75     11.18 o 
  -5   8   5        6.75        3.83      8.93 o 
  -4   8   5        1.27        0.08      8.41 o 
  -3   8   5        5.93       12.60      9.79 o 
  -2   8   5       85.11      105.94     14.37 o 
  -1   8   5      229.13      232.44     20.64 o 
   0   8   5        9.05        8.60      6.08 o 
   1   8   5       18.28       12.70      6.30 o 
   2   8   5       11.53       14.90      6.62 o 
   3   8   5        0.47        0.82      3.66 o 
   4   8   5      201.47      209.65      8.32 o 
   5   8   5        0.76        3.57      4.97 o 
   6   8   5       20.43       24.28     17.01 o 
   7   8   5       88.41       95.42     22.11 o 
   8   8   5       38.40       36.90     15.59 o 
   9   8   5       36.01      106.52     20.42 o 
  10   8   5        0.88       32.13     20.20 o 
  -5   9   5        2.68        2.41      7.80 o 
  -4   9   5       24.07       17.45      8.27 o 
  -3   9   5       16.61       11.35      7.82 o 
  -2   9   5       94.51      110.07     15.73 o 
  -1   9   5        2.21        5.91      8.74 o 
   0   9   5       27.84       26.36      8.68 o 
   1   9   5      123.84      119.03     12.32 o 
   2   9   5        5.40        7.92      4.83 o 
   3   9   5        0.46        0.51      3.82 o 
   4   9   5        0.22        1.16      4.41 o 
   5   9   5        9.82       12.50      5.50 o 
   6   9   5       60.88       45.20     15.43 o 
   7   9   5        8.07        8.85     14.84 o 
   8   9   5        3.73        3.83     13.82 o 
   9   9   5       55.29       91.54     23.00 o 
  10   9   5        1.31       52.39     20.03 o 
  -5  10   5        1.02        1.80      5.52 o 
  -4  10   5        0.72        6.08      7.88 o 
  -3  10   5       12.98       17.12      8.27 o 
  -1  10   5       53.46       47.67     12.15 o 
   0  10   5        1.63        1.91      7.13 o 
   1  10   5       11.84        8.91      9.35 o 
   2  10   5       76.76       60.04      6.71 o 
   3  10   5       62.50       61.40      7.13 o 
   4  10   5        8.76       10.96      5.76 o 
   5  10   5        2.68       22.36     20.73 o 
   6  10   5       78.53       72.31     22.50 o 
   7  10   5       37.30       16.32     16.95 o 
   8  10   5        5.55       21.31     14.54 o 
   9  10   5        8.22       16.32     14.76 o 
  10  10   5        4.60       26.11     17.62 o 
  -4  11   5       11.16        6.10      5.99 o 
  -3  11   5        3.32        4.61      7.33 o 
  -2  11   5       33.93       42.95     11.93 o 
  -1  11   5       27.00       16.57      8.66 o 
   0  11   5        7.63        3.86      9.05 o 
   1  11   5        1.98        4.27     10.16 o 
   2  11   5      235.65      266.16     13.13 o 
   3  11   5      184.14      211.00     11.86 o 
   4  11   5       47.12       53.64      9.54 o 
   5  11   5        3.48        0.03     15.48 o 
   6  11   5       47.08        4.61     20.45 o 
   7  11   5        7.20        1.44     19.89 o 
   8  11   5        0.04        4.33     20.48 o 
   9  11   5        0.73        0.94     15.18 o 
  -2  12   5        0.16        0.00      6.16 o 
  -1  12   5        0.77        1.91      7.74 o 
   0  12   5        6.47        0.00      6.77 o 
   1  12   5        2.01        6.38     10.90 o 
   2  12   5       45.07       37.88      7.34 o 
   3  12   5       30.81       21.15      6.59 o 
   4  12   5      111.39      101.18     12.88 o 
   5  12   5       16.42        0.11     20.92 o 
   6  12   5        1.82        0.00     15.46 o 
   7  12   5        0.03        0.06     21.45 o 
   8  12   5        4.74        3.97     21.62 o 
   9  12   5        3.39       14.07     18.90 o 
  -1  13   5        0.75        0.06      4.77 o 
   0  13   5        0.95        0.11      8.63 o 
   1  13   5        0.99        7.82     10.85 o 
   2  13   5       10.05        9.77     10.71 o 
   3  13   5        2.15        0.08      8.57 o 
   4  13   5       12.61        0.36     27.75 o 
   5  13   5       12.48        0.25     25.06 o 
   6  13   5        0.06        0.03     22.06 o 
   7  13   5        1.13        0.03     16.29 o 
   8  13   5        9.86        1.11     23.95 o 
   1  14   5       14.04       11.18      9.57 o 
   2  14   5        0.19        0.36     10.13 o 
   3  14   5        4.68        7.74     10.85 o 
  -4 -10   6        0.07        2.05     14.98 o 
  -3 -10   6        0.11        4.74     12.43 o 
  -2 -10   6        6.79       11.65     13.40 o 
  -1 -10   6        1.38        6.29      6.24 o 
  -6  -9   6        4.04        0.00     12.90 o 
  -5  -9   6        0.05        4.19     13.57 o 
  -4  -9   6        0.34        2.05     13.71 o 
  -3  -9   6        3.11        0.58     11.35 o 
  -2  -9   6        0.55       15.43     11.82 o 
  -1  -9   6        8.46       10.11      5.22 o 
   0  -9   6        0.04        0.85      4.99 o 
   1  -9   6        9.27        8.99      7.22 o 
  -7  -8   6        0.47        0.11     14.87 o 
  -6  -8   6        1.26        0.39     13.04 o 
  -5  -8   6       23.08        0.17     12.24 o 
  -4  -8   6        3.34        0.03     13.49 o 
  -3  -8   6       18.96        1.00     12.38 o 
  -2  -8   6        0.01        1.33      4.51 o 
  -1  -8   6        9.35        6.80      5.04 o 
   0  -8   6        2.03        2.79      4.88 o 
   1  -8   6       31.42       41.74      7.00 o 
   2  -8   6       21.93       31.70      6.88 o 
   3  -8   6        2.89        1.74      4.93 o 
  -8  -7   6        0.00        0.00     16.37 o 
  -7  -7   6        0.28        0.03     12.13 o 
  -6  -7   6       33.60        9.38     13.57 o 
  -5  -7   6       13.31        0.36     12.87 o 
  -4  -7   6       13.12        0.00     13.10 o 
  -3  -7   6        1.60        4.72     12.29 o 
  -2  -7   6        9.49       11.01      6.19 o 
  -1  -7   6       10.69       14.59      6.30 o 
   0  -7   6      125.97      134.86     12.71 o 
   1  -7   6       97.30      110.74     16.11 o 
   2  -7   6        3.59        4.05      4.87 o 
   3  -7   6        4.34        5.96      5.42 o 
   4  -7   6        8.05        5.24      5.24 o 
  -8  -6   6        1.83        0.06     13.71 o 
  -7  -6   6       35.66       41.90     15.04 o 
  -6  -6   6      221.01      204.19     23.70 o 
  -5  -6   6      157.40      163.35     21.25 o 
  -4  -6   6       19.25       15.43     14.01 o 
  -3  -6   6        0.40        3.30     11.76 o 
  -2  -6   6        1.60        0.00      6.15 o 
  -1  -6   6       13.17       16.23      7.65 o 
   0  -6   6        0.79        8.80      7.37 o 
   1  -6   6       19.20       18.61      8.40 o 
   2  -6   6       13.66       16.45      7.57 o 
   3  -6   6        4.75        0.66      4.65 o 
   4  -6   6        5.00        0.08      4.67 o 
   5  -6   6        1.04        1.82      4.51 o 
  -9  -5   6       13.52        0.00     13.35 o 
  -8  -5   6       11.60       15.12     12.85 o 
  -7  -5   6       88.94       65.23     17.29 o 
  -6  -5   6        1.30       15.37     11.82 o 
  -5  -5   6       38.90       25.72     12.54 o 
  -4  -5   6       45.93       31.80     13.85 o 
  -3  -5   6        7.88       14.80      7.17 o 
  -2  -5   6       32.10       27.30      7.74 o 
  -1  -5   6        0.90        0.00      6.05 o 
   0  -5   6       42.64       44.65      9.92 o 
   1  -5   6       15.38        9.61      6.05 o 
   2  -5   6        3.07        2.73      6.82 o 
   3  -5   6       36.91       31.35     12.43 o 
   4  -5   6        9.29        5.27      6.47 o 
   5  -5   6        1.16        1.10      4.84 o 
   6  -5   6        3.53        6.04      5.25 o 
  -9  -4   6        0.86        0.00     16.90 o 
  -8  -4   6        0.06        0.39     15.23 o 
  -7  -4   6        0.00        2.53     13.01 o 
  -6  -4   6      312.66      328.94     25.72 o 
  -5  -4   6      207.22      220.04     20.98 o 
  -4  -4   6       10.92        9.38     11.24 o 
  -3  -4   6       82.57       97.63     10.02 o 
  -2  -4   6      188.42      186.93     14.96 o 
  -1  -4   6       23.75       23.68      7.12 o 
   0  -4   6       55.01       58.87      8.16 o 
   1  -4   6       42.01       27.65      7.06 o 
   2  -4   6      138.44      143.38     14.18 o 
   3  -4   6        3.53       11.13      9.52 o 
   4  -4   6        0.02        0.22      9.96 o 
   6  -4   6       10.83        4.81      5.90 o 
   7  -4   6        6.12        1.26      5.54 o 
  -9  -3   6        0.51        0.00     16.45 o 
  -8  -3   6        6.06        8.68     15.54 o 
  -7  -3   6       47.16       49.50     15.68 o 
  -6  -3   6      171.12      126.42     21.25 o 
  -5  -3   6       41.35       33.24     11.46 o 
  -4  -3   6        1.09        0.14      9.10 o 
  -3  -3   6       87.08       92.32      8.08 o 
  -2  -3   6       33.16       32.44      6.31 o 
  -1  -3   6        0.00        0.40      5.12 o 
   0  -3   6       16.97       23.83      6.80 o 
   1  -3   6       46.48       47.43      7.10 o 
   2  -3   6       36.83       38.25      7.08 o 
   3  -3   6       86.99      119.23     16.12 o 
   4  -3   6      178.03      188.07     18.76 o 
   5  -3   6        6.43        0.11      7.82 o 
   7  -3   6        0.46        0.67      5.55 o 
  -9  -2   6        9.59       14.82     14.60 o 
  -8  -2   6        0.84        0.22     13.32 o 
  -7  -2   6        7.16        2.66     10.96 o 
  -6  -2   6        4.40       10.38     12.71 o 
  -5  -2   6        8.78        3.00      9.35 o 
  -4  -2   6      478.13      472.24     15.31 o 
  -3  -2   6        1.38        2.21      4.51 o 
  -2  -2   6      283.03      288.04     13.68 o 
  -1  -2   6       51.23       56.59      6.85 o 
   0  -2   6        1.92        0.56      4.25 o 
   1  -2   6       42.61       42.42      6.52 o 
   2  -2   6       27.55       28.34      6.26 o 
   3  -2   6      140.51      170.62     16.23 o 
   4  -2   6       10.47       11.65      8.30 o 
   5  -2   6       78.80       63.62     11.93 o 
   6  -2   6       49.71       41.04     10.88 o 
   7  -2   6        9.73       16.45      9.55 o 
   8  -2   6        8.64        7.34      6.85 o 
  -9  -1   6        2.86        0.08     13.07 o 
  -8  -1   6        5.17       15.48     12.79 o 
  -7  -1   6       42.77       31.08     15.09 o 
  -6  -1   6        1.36        2.33     11.21 o 
  -5  -1   6       20.80       24.22     12.01 o 
  -4  -1   6      254.87      274.83     12.58 o 
  -3  -1   6        1.04        7.18      5.16 o 
  -2  -1   6      104.78       97.73      7.75 o 
  -1  -1   6        0.28        1.02      4.36 o 
   0  -1   6      153.32      160.40     14.76 o 
   1  -1   6        0.41        0.07      4.43 o 
   2  -1   6      291.04      290.18      8.45 o 
   3  -1   6        6.68        3.58      4.78 o 
   4  -1   6        0.11        0.44      6.47 o 
   5  -1   6       78.24       71.37     12.68 o 
   6  -1   6       26.36       23.22     10.85 o 
   7  -1   6        0.22        0.03      8.77 o 
   8  -1   6       19.00       28.56      8.15 o 
  -9   0   6        0.00        4.27     12.63 o 
  -8   0   6       16.03       21.56     15.07 o 
  -7   0   6      101.76      133.46     20.42 o 
  -6   0   6        1.22        0.39     10.63 o 
  -5   0   6       12.58        8.55     10.35 o 
  -4   0   6        0.82        4.20      5.52 o 
  -3   0   6        4.45       10.12      4.87 o 
  -2   0   6        4.48        2.19      4.63 o 
  -1   0   6        3.82        3.93      4.08 o 
   0   0   6       22.03       30.71      4.95 o 
   1   0   6        1.39        0.54      4.64 o 
   2   0   6        4.03        2.21      3.94 o 
   3   0   6        1.23        1.40      4.89 o 
   4   0   6        0.12        1.19      4.67 o 
   5   0   6      249.90      261.79     18.44 o 
   6   0   6       87.05       88.74     14.84 o 
   7   0   6       10.57       24.11      9.41 o 
   8   0   6        0.87        2.03      9.43 o 
  -9   1   6        0.18       11.49     17.20 o 
  -8   1   6        0.03       14.21     15.04 o 
  -7   1   6       62.36       49.81     14.23 o 
  -6   1   6        9.41       16.20     10.49 o 
  -5   1   6        0.05        0.20      5.40 o 
  -4   1   6       48.98       60.85     17.48 o 
  -3   1   6     1378.57     1503.48     34.81 o 
  -2   1   6      939.08      953.55     28.95 o 
  -1   1   6      799.00      775.61     15.17 o 
   0   1   6      337.09      327.20     13.44 o 
   1   1   6        4.48       11.72      4.44 o 
   2   1   6        0.03        1.99      3.63 o 
   3   1   6        0.90        0.52      4.94 o 
   4   1   6        7.08        4.90      6.10 o 
   5   1   6      223.26      230.67     12.62 o 
   6   1   6       42.15       47.60      7.92 o 
   7   1   6       17.03        8.82      9.57 o 
   8   1   6        9.82       11.63      9.99 o 
  -9   2   6        4.21        0.06     14.82 o 
  -8   2   6        1.58        7.16     13.18 o 
  -7   2   6       46.22       35.88     16.07 o 
  -6   2   6        0.24        0.22     10.88 o 
  -5   2   6        3.03        2.70      5.91 o 
  -4   2   6      231.05      250.09     13.29 o 
  -3   2   6        1.53        2.42      5.29 o 
  -2   2   6     1081.79     1165.90     23.55 o 
  -1   2   6       63.34       66.07      7.39 o 
   0   2   6       16.84       17.42      5.17 o 
   1   2   6      573.46      591.74     12.28 o 
   2   2   6     3600.25     3778.99     54.43 o 
   3   2   6     1187.11     1287.98     34.85 o 
   4   2   6      162.75      155.17     11.97 o 
   5   2   6      373.60      419.01     22.92 o 
   6   2   6       26.67       17.34      7.27 o 
   7   2   6        5.46       10.85      6.85 o 
   8   2   6        3.13        0.14      7.55 o 
  -8   3   6        1.24       15.21     14.76 o 
  -7   3   6        5.55       12.35     12.29 o 
  -6   3   6       15.33       12.63      7.30 o 
  -5   3   6        0.22        1.03      5.55 o 
  -4   3   6       29.69       38.02      7.53 o 
  -3   3   6      139.69      147.17     10.15 o 
  -2   3   6       67.16       56.22      6.51 o 
  -1   3   6       10.98        2.51      3.77 o 
   0   3   6      365.31      351.46     10.81 o 
   1   3   6     1292.20     1279.66     40.94 o 
   2   3   6     2814.14     2805.33     33.87 o 
   3   3   6     1897.20     2206.73     35.79 o 
   4   3   6       37.33       31.05      9.60 o 
   5   3   6      114.76      105.42     10.16 o 
   6   3   6       22.38       13.67      4.39 o 
   7   3   6        0.06        1.32      4.52 o 
   8   3   6       12.07       42.81     13.96 o 
   9   3   6       12.27       72.75     15.68 o 
  10   3   6        0.20       88.49     15.40 o 
  -8   4   6        1.65       25.78     15.32 o 
  -7   4   6        6.79       16.68     13.12 o 
  -6   4   6        6.98        9.96      6.92 o 
  -5   4   6      172.55      193.54     13.62 o 
  -4   4   6      115.41      125.36     11.52 o 
  -3   4   6        2.57        1.53      4.17 o 
  -2   4   6        0.37        0.56      4.28 o 
  -1   4   6        7.34       12.43      4.65 o 
   0   4   6      428.44      380.22     11.06 o 
   1   4   6      195.21      189.91      6.08 o 
   2   4   6      665.23      662.81     16.07 o 
   3   4   6      196.48      192.04     10.66 o 
   4   4   6       14.66       18.14      4.23 o 
   5   4   6       66.98       73.60      6.11 o 
   6   4   6       10.71       11.31      4.18 o 
   7   4   6        5.88        4.26      5.96 o 
   8   4   6       12.98       32.55     11.79 o 
   9   4   6       27.83       93.67     15.29 o 
  10   4   6        4.81      108.41     19.53 o 
  -8   5   6        2.53       34.24     16.45 o 
  -7   5   6        8.26       29.94     14.12 o 
  -6   5   6      100.12      122.37     19.02 o 
  -5   5   6      168.05      178.25     12.83 o 
  -4   5   6       35.25       33.16      7.13 o 
  -3   5   6       82.49       77.11     11.60 o 
  -2   5   6      102.97      116.29     12.85 o 
  -1   5   6       27.34       36.96      9.52 o 
   0   5   6      891.61      831.50     28.75 o 
   1   5   6      358.59      376.87     16.51 o 
   2   5   6        9.62        6.15      5.50 o 
   3   5   6       27.42       31.82     11.33 o 
   4   5   6      250.01      244.45      7.08 o 
   5   5   6       42.37       36.21      4.66 o 
   6   5   6       41.90       43.81      6.84 o 
   7   5   6        0.87        0.86      6.11 o 
   8   5   6        0.20        7.80     15.07 o 
   9   5   6       20.57       56.63     13.57 o 
  10   5   6       49.31      194.62     21.37 o 
  -7   6   6        7.71       28.88     12.46 o 
  -6   6   6       27.38       31.93     13.08 o 
  -5   6   6       37.87       39.90     12.40 o 
  -4   6   6       21.36       15.98      8.66 o 
  -3   6   6       53.37       53.61     10.63 o 
  -2   6   6       16.57       10.90      6.58 o 
  -1   6   6       56.04       72.34     11.57 o 
   0   6   6       18.02       10.74      7.08 o 
   1   6   6       40.19       46.40      8.55 o 
   2   6   6      164.61      146.33     10.82 o 
   3   6   6        8.08        7.80      2.94 o 
   4   6   6        0.20        2.81      3.59 o 
   5   6   6        0.02        0.00      5.46 o 
   6   6   6       13.78        9.57      7.24 o 
   7   6   6       92.51       78.11     18.90 o 
   8   6   6       98.24      139.60     20.92 o 
   9   6   6       18.55       54.72     18.73 o 
  10   6   6       20.44      141.87     20.09 o 
  -7   7   6        5.51       21.98     15.05 o 
  -6   7   6        8.65        6.66     10.77 o 
  -5   7   6        0.72        2.08      8.52 o 
  -4   7   6       43.38       45.31     12.21 o 
  -3   7   6       44.38       50.47     10.57 o 
  -2   7   6        0.50        3.33      6.49 o 
  -1   7   6       19.87       22.56      8.24 o 
   0   7   6        0.50        7.19      6.66 o 
   1   7   6       81.43       54.94     17.26 o 
   2   7   6      113.76      117.66     10.47 o 
   3   7   6       14.88        9.41      5.35 o 
   4   7   6      141.75      126.43      9.92 o 
   5   7   6      343.49      312.27     13.29 o 
   6   7   6       51.18       37.58      8.52 o 
   7   7   6      306.41      302.89     24.97 o 
   8   7   6      173.29      203.55     25.08 o 
   9   7   6        0.22       10.27     17.59 o 
  10   7   6        0.02       32.30     19.42 o 
  -6   8   6        0.05       14.68     10.90 o 
  -5   8   6       14.89       25.64     10.74 o 
  -4   8   6       13.38       28.44     10.96 o 
  -3   8   6       42.36       41.15     12.29 o 
  -2   8   6       17.76       20.64      9.93 o 
  -1   8   6        0.33        0.17      5.60 o 
   0   8   6        2.87        8.71      7.60 o 
   1   8   6       24.98       32.25     11.27 o 
   2   8   6       62.66       66.68     14.94 o 
   3   8   6        0.12        0.46      3.29 o 
   4   8   6       56.45       57.32      7.37 o 
   5   8   6     1171.53     1125.82     25.25 o 
   6   8   6        9.42        0.08     17.23 o 
   7   8   6        1.17        0.11     16.84 o 
   8   8   6        0.61        0.08     13.57 o 
   9   8   6       67.54      116.32     22.11 o 
  10   8   6        2.20       45.92     16.62 o 
  -5   9   6        0.59        0.03      8.27 o 
  -4   9   6       20.00       21.56     10.32 o 
  -3   9   6        2.80       12.49     10.52 o 
  -2   9   6       17.56       19.92     10.71 o 
  -1   9   6       18.74       20.45      9.30 o 
   0   9   6        5.48        3.36      6.10 o 
   1   9   6       24.71       28.20     20.99 o 
   2   9   6       24.29       21.16      7.57 o 
   3   9   6       12.85        8.27      4.06 o 
   4   9   6       24.45       27.07     13.80 o 
   5   9   6       97.06       96.75     10.11 o 
   6   9   6       25.28       49.06     20.89 o 
   7   9   6        1.24        1.94     18.45 o 
   8   9   6       33.32       32.02     18.76 o 
   9   9   6       43.52       89.71     19.42 o 
  10   9   6        0.04       12.21     15.82 o 
  -4  10   6        3.26        2.50      7.41 o 
  -3  10   6        2.33        0.22      7.52 o 
  -2  10   6        6.47        8.99     10.10 o 
  -1  10   6       83.09      100.58     15.26 o 
   0  10   6        9.62       11.88      9.24 o 
   1  10   6        1.61        0.03      6.24 o 
   2  10   6       18.89       18.53      7.67 o 
   3  10   6       19.02       11.37      8.18 o 
   4  10   6       52.93       43.26      8.49 o 
   5  10   6        8.66        7.64      6.26 o 
   6  10   6        5.09        0.00     15.29 o 
   7  10   6        1.47        0.19     18.87 o 
   8  10   6        0.45        2.00     19.23 o 
   9  10   6        1.60        0.00     18.73 o 
  10  10   6        0.66       34.38     21.31 o 
  -4  11   6        2.94        0.00      4.88 o 
  -3  11   6        0.24        0.58      6.41 o 
  -2  11   6        3.52        0.00      8.44 o 
  -1  11   6        9.49       20.06     10.21 o 
   0  11   6        1.35        0.06      8.77 o 
   1  11   6        1.85        3.86      8.38 o 
   2  11   6      267.72      299.26     46.27 o 
   3  11   6       39.16       26.06      9.40 o 
   4  11   6        0.10        8.96      7.42 o 
   5  11   6        0.84        0.03     21.84 o 
   6  11   6        3.74        0.03     18.23 o 
   7  11   6        0.03        0.14     18.78 o 
   8  11   6       30.83       19.56     22.81 o 
   9  11   6        8.81       13.10     16.07 o 
  -2  12   6        7.34        6.38      8.02 o 
  -1  12   6        0.30        2.36      8.10 o 
   0  12   6       13.90        7.27      8.63 o 
   1  12   6        0.24        0.14      6.41 o 
   2  12   6       33.41       20.70     10.33 o 
   3  12   6        2.44        5.22     10.78 o 
   4  12   6        9.05        5.61      8.32 o 
   5  12   6       14.04        4.11     21.59 o 
   6  12   6       17.93        0.00     23.28 o 
   7  12   6       12.17        1.30     17.09 o 
   8  12   6        5.05        0.97     22.00 o 
   9  12   6        1.13        3.14     17.65 o 
  -1  13   6        0.22        3.11      5.66 o 
   0  13   6        0.00        2.33      8.35 o 
   1  13   6        0.90        0.00      8.30 o 
   2  13   6        0.00        6.13      9.27 o 
   3  13   6        1.70        0.08      9.16 o 
   4  13   6        5.70        8.62      9.05 o 
   5  13   6       23.94        0.08     24.86 o 
   6  13   6       22.16        0.00     17.84 o 
   7  13   6        2.69        0.00     23.50 o 
   8  13   6        6.15        0.31     24.72 o 
   1  14   6        4.79        3.88      7.88 o 
   2  14   6        2.30        0.00      9.32 o 
   3  14   6        8.10        8.26     10.96 o 
   4  14   6        0.02        0.03     29.52 o 
   5  14   6       14.31        0.06     23.00 o 
   7  14   6        0.00        0.03     26.55 o 
  -5  -9   7        4.42        9.85     17.09 o 
  -4  -9   7        6.58        0.50     12.96 o 
  -3  -9   7        2.91        0.25     11.49 o 
  -2  -9   7        2.75        0.11     10.85 o 
  -1  -9   7        8.95        7.44      5.25 o 
   0  -9   7        0.00       14.29      8.09 o 
  -6  -8   7        4.95        0.00     15.37 o 
  -5  -8   7        0.94        0.67     14.87 o 
  -4  -8   7        9.65       14.54     14.26 o 
  -3  -8   7        3.71        6.94     13.57 o 
  -2  -8   7        3.54        2.41     10.52 o 
  -1  -8   7        1.00        4.44      4.74 o 
   0  -8   7        5.79        3.50      5.24 o 
   1  -8   7       34.01       30.73      6.72 o 
   2  -8   7        4.16       11.36      5.23 o 
  -7  -7   7        5.08        0.03     14.57 o 
  -6  -7   7       10.31        0.08     14.43 o 
  -5  -7   7        0.41        0.06     13.62 o 
  -4  -7   7        3.70        8.77     12.38 o 
  -3  -7   7        1.23        3.69     13.46 o 
  -2  -7   7       12.05       17.96      8.61 o 
  -1  -7   7        6.16        4.68      7.81 o 
   0  -7   7        1.68        6.96      7.66 o 
   1  -7   7       16.33       12.38      6.96 o 
   2  -7   7       16.98       18.85      5.33 o 
   3  -7   7       10.76        7.97      5.35 o 
  -8  -6   7       13.70       27.00     18.90 o 
  -7  -6   7        0.35        0.00     14.76 o 
  -6  -6   7        0.41        0.03     12.49 o 
  -5  -6   7        0.23        0.03     13.07 o 
  -4  -6   7        4.74        0.55     13.43 o 
  -3  -6   7        6.22        2.83     12.26 o 
  -2  -6   7        5.81       10.24      6.75 o 
  -1  -6   7        8.62       14.15     11.92 o 
   0  -6   7       48.93       36.86      8.84 o 
   1  -6   7      103.71      114.33     11.63 o 
   2  -6   7       48.67       44.76      9.01 o 
   3  -6   7        0.82        0.75      5.80 o 
   4  -6   7        0.32        0.26      4.35 o 
  -8  -5   7        2.94        5.91     14.01 o 
  -7  -5   7       18.10       14.98     13.68 o 
  -6  -5   7       51.93       45.01     15.29 o 
  -5  -5   7       16.31        3.69     12.76 o 
  -4  -5   7        3.80        3.16     12.49 o 
  -3  -5   7        9.24        4.69     12.49 o 
  -2  -5   7        6.13        6.80      6.31 o 
  -1  -5   7        1.58        6.39      6.73 o 
   0  -5   7        5.55        8.56      7.00 o 
   1  -5   7        0.03        1.91      6.03 o 
   2  -5   7       19.49       13.98      6.46 o 
   3  -5   7        2.49        2.58      7.60 o 
   4  -5   7        1.70        0.14      8.44 o 
   5  -5   7        1.87        0.46      4.52 o 
  -8  -4   7       21.53       12.82     17.43 o 
  -7  -4   7       22.36        0.78     11.21 o 
  -6  -4   7        1.86        0.47     12.10 o 
  -5  -4   7      224.81      221.76     22.59 o 
  -4  -4   7        5.06        0.11     10.16 o 
  -3  -4   7       30.72       40.93      7.45 o 
  -2  -4   7      211.67      226.93     25.89 o 
  -1  -4   7       25.95       18.91      6.82 o 
   0  -4   7        6.82        0.14      5.38 o 
   1  -4   7       17.74       22.40      8.77 o 
   2  -4   7        1.46        4.11      6.32 o 
   3  -4   7        6.94       10.26      5.81 o 
   4  -4   7        1.08        0.19      9.13 o 
   5  -4   7        4.54        0.69     10.79 o 
   6  -4   7        8.23       12.50      6.28 o 
  -9  -3   7       22.98       40.29     19.37 o 
  -8  -3   7       16.45       15.23     14.84 o 
  -7  -3   7        3.22        0.72     11.35 o 
  -6  -3   7      146.17      132.35     19.48 o 
  -5  -3   7      393.34      361.30     26.14 o 
  -4  -3   7       22.00       18.01     10.63 o 
  -3  -3   7       65.08       56.08      7.67 o 
  -2  -3   7       62.03       61.51      7.97 o 
  -1  -3   7       61.69       69.33      8.47 o 
   0  -3   7      335.83      363.25     15.25 o 
   1  -3   7       19.07       19.87      5.98 o 
   2  -3   7       79.34       81.61     10.42 o 
   3  -3   7        8.19       14.19      6.24 o 
   4  -3   7        3.46        2.77     10.32 o 
   5  -3   7       22.78       17.12      9.05 o 
   6  -3   7       52.61       60.60     16.09 o 
   7  -3   7       25.81       19.59      6.99 o 
  -9  -2   7        1.28        0.00     16.98 o 
  -8  -2   7        0.30        0.00     13.32 o 
  -7  -2   7        0.18        0.31     10.57 o 
  -6  -2   7       14.01       15.15     12.49 o 
  -5  -2   7       88.46       69.59     16.09 o 
  -4  -2   7        3.52        4.97      9.46 o 
  -3  -2   7       76.51       77.09      7.92 o 
  -2  -2   7       12.06       22.95      6.08 o 
  -1  -2   7        6.02        8.37      5.69 o 
   0  -2   7       30.63       30.19      6.67 o 
   1  -2   7       77.07       69.12      7.88 o 
   2  -2   7       35.33       32.13      6.93 o 
   3  -2   7      300.18      270.75     18.66 o 
   4  -2   7       57.66       51.28     11.46 o 
   5  -2   7       59.52       44.34     10.88 o 
   6  -2   7       26.50       23.45     10.27 o 
   7  -2   7       15.28       37.35     12.90 o 
   8  -2   7        6.74       11.47      6.77 o 
  -9  -1   7        2.58       19.40     18.01 o 
  -8  -1   7        8.39       15.82     13.73 o 
  -7  -1   7       15.16        8.10     11.71 o 
  -6  -1   7        1.03       10.24     11.07 o 
  -5  -1   7        0.71        0.50      8.07 o 
  -4  -1   7      173.14      142.84     10.39 o 
  -3  -1   7       67.28       60.01      7.28 o 
  -2  -1   7        0.15        0.00      4.44 o 
  -1  -1   7      212.64      195.13     10.47 o 
   0  -1   7       19.10       12.66      5.55 o 
   1  -1   7      418.24      431.06     15.43 o 
   2  -1   7       13.37        3.09      4.89 o 
   3  -1   7        0.48        2.30      4.58 o 
   4  -1   7      452.27      474.23     27.58 o 
   5  -1   7        1.88        1.64      8.38 o 
   6  -1   7        5.86        6.33      9.99 o 
   7  -1   7        8.90       18.56     12.04 o 
  -9   0   7        0.09       16.65     17.29 o 
  -8   0   7       15.05       17.01     15.59 o 
  -7   0   7        4.81        0.06     10.85 o 
  -6   0   7       35.47       17.81     11.46 o 
  -5   0   7       31.08       38.82     12.32 o 
  -4   0   7      175.21      194.35     10.27 o 
  -3   0   7     1335.23     1243.79     62.69 o 
  -2   0   7       37.75       41.60      6.97 o 
  -1   0   7      153.20      149.65      9.41 o 
   0   0   7      207.60      196.45     13.69 o 
   1   0   7      233.84      250.91     11.76 o 
   2   0   7      114.89      125.36      6.47 o 
   3   0   7      140.32      131.14     10.33 o 
   4   0   7        6.62        2.22      5.47 o 
   5   0   7      116.82      106.88     14.37 o 
   6   0   7       65.90       47.00     11.88 o 
   7   0   7       19.61       15.15     10.79 o 
   8   0   7        7.91        9.32     11.99 o 
  -8   1   7        0.42        0.06     14.76 o 
  -7   1   7       15.04       26.17     14.43 o 
  -6   1   7        8.72       11.79     12.40 o 
  -5   1   7       41.69       28.88     10.57 o 
  -4   1   7        4.65        3.95      5.52 o 
  -3   1   7        0.15        2.40      5.15 o 
  -2   1   7      391.39      395.24     13.18 o 
  -1   1   7       97.06       98.31      6.15 o 
   0   1   7       56.98       45.00      6.19 o 
   1   1   7      100.71       96.70      6.35 o 
   2   1   7      322.58      325.96      8.72 o 
   3   1   7        7.30        3.72      5.99 o 
   4   1   7       87.73       82.82      9.07 o 
   5   1   7        9.23        9.75      5.89 o 
   6   1   7       15.03       13.28      6.88 o 
   7   1   7        2.27        3.66      9.24 o 
   8   1   7       15.20       16.15     11.24 o 
  -8   2   7        3.23       10.38     13.07 o 
  -7   2   7        1.99        0.17     10.46 o 
  -6   2   7       10.11        0.33     10.41 o 
  -5   2   7       96.04       96.10      9.66 o 
  -4   2   7       27.62       34.90      6.74 o 
  -3   2   7      267.76      319.19     12.83 o 
  -2   2   7      247.93      254.14     12.56 o 
  -1   2   7      355.60      339.75     13.06 o 
   0   2   7        7.63        2.22      4.28 o 
   1   2   7       18.23       13.26      4.57 o 
   2   2   7      912.56      868.57     17.79 o 
   3   2   7       46.48       51.56      8.56 o 
   4   2   7       86.57       97.00      8.09 o 
   5   2   7       33.03       29.19      6.37 o 
   6   2   7        3.68        4.93      5.95 o 
   7   2   7       59.55       72.57     10.20 o 
   8   2   7        0.02       11.03     12.51 o 
  -8   3   7       15.36       25.06     16.76 o 
  -7   3   7        2.83        0.03      9.85 o 
  -6   3   7       42.11       37.46     12.49 o 
  -5   3   7       41.66       30.44      8.08 o 
  -4   3   7        0.88        0.40      5.37 o 
  -3   3   7      107.44      101.83      9.02 o 
  -2   3   7       15.44       34.86      6.28 o 
  -1   3   7        0.74        1.40      4.34 o 
   0   3   7        3.71        2.41      3.69 o 
   1   3   7       93.11       98.20      6.14 o 
   2   3   7     1612.01     1555.07     19.25 o 
   3   3   7      459.63      489.28     16.30 o 
   4   3   7      132.97      136.46     10.62 o 
   5   3   7        1.32        2.10      6.37 o 
   6   3   7       31.65       29.07      8.23 o 
   7   3   7       63.88       76.98     13.32 o 
   8   3   7        0.46       14.73     18.74 o 
   9   3   7       10.38       96.64     14.90 o 
  10   3   7        0.45       59.68     13.24 o 
  -8   4   7        9.32       27.22     16.48 o 
  -7   4   7        9.96        1.28     12.01 o 
  -6   4   7        1.20        4.87      6.86 o 
  -5   4   7      206.07      191.57     14.02 o 
  -4   4   7       75.94       80.78      9.80 o 
  -3   4   7       44.12       42.07      6.48 o 
  -2   4   7        6.34        3.27      4.40 o 
  -1   4   7       42.27       35.36      5.35 o 
   0   4   7        5.49        3.78      3.52 o 
   1   4   7        1.98        4.45      3.14 o 
   2   4   7      717.20      730.39     17.35 o 
   3   4   7      853.47      913.88     21.28 o 
   4   4   7        2.50        0.03      5.69 o 
   5   4   7       18.44       15.43      7.71 o 
   6   4   7       87.78       93.09      9.03 o 
   7   4   7       18.60       30.40      7.99 o 
   8   4   7        0.35       16.90     14.62 o 
   9   4   7        4.10       31.99     11.96 o 
  10   4   7        3.27       80.30     16.98 o 
  -7   5   7        7.41       22.56     13.54 o 
  -6   5   7       87.67       78.10     11.98 o 
  -5   5   7      201.59      220.55     14.66 o 
  -4   5   7        0.06        0.06      5.48 o 
  -3   5   7       62.51       61.93      7.87 o 
  -2   5   7      226.95      234.55     11.81 o 
  -1   5   7      116.54      127.11      7.81 o 
   0   5   7        0.11        1.11      3.90 o 
   1   5   7        1.73        1.47      2.65 o 
   2   5   7       72.66       77.36      8.67 o 
   3   5   7      102.68      122.83     11.18 o 
   4   5   7       54.89       66.99      8.82 o 
   5   5   7       25.58       31.65     11.71 o 
   6   5   7       39.49       46.29      7.32 o 
   7   5   7       28.27       18.79      7.81 o 
   8   5   7       44.23       61.15     15.51 o 
   9   5   7        0.14       29.63     13.12 o 
  10   5   7       11.54      134.10     17.79 o 
  -7   6   7        1.98       12.10     11.71 o 
  -6   6   7       45.68       67.56     10.73 o 
  -5   6   7       31.75       35.40      9.10 o 
  -4   6   7       62.40       60.26      9.51 o 
  -3   6   7       20.97       28.19     11.18 o 
  -2   6   7       24.88       24.33      8.96 o 
  -1   6   7       62.56       59.57     11.35 o 
   0   6   7      296.80      318.84     18.01 o 
   1   6   7       50.41       47.94     10.50 o 
   2   6   7       58.97       67.47     10.64 o 
   3   6   7       45.44       50.50      7.75 o 
   4   6   7        8.37        5.21      6.38 o 
   5   6   7      149.66      156.17     13.28 o 
   6   6   7       47.18       31.65      7.60 o 
   7   6   7       35.78       29.00      9.02 o 
   8   6   7       17.29       30.66     17.15 o 
   9   6   7        6.48       41.18     17.31 o 
  10   6   7       10.39       65.51     17.29 o 
  -6   7   7        8.07       15.25      7.38 o 
  -5   7   7        2.23        3.12      5.70 o 
  -4   7   7        5.84        0.67      8.44 o 
  -3   7   7       11.78        6.63      8.88 o 
  -2   7   7       26.02       37.99     11.68 o 
  -1   7   7       28.51       34.88      9.68 o 
   0   7   7       45.37       53.89     10.54 o 
   1   7   7        0.19        3.11      6.03 o 
   2   7   7      280.44      292.93     14.59 o 
   3   7   7       49.61       48.34     21.84 o 
   4   7   7       11.48        7.43      6.21 o 
   5   7   7        4.12        9.45     16.80 o 
   6   7   7      126.90      129.41     11.45 o 
   7   7   7        6.32        2.36     16.29 o 
   8   7   7       10.11       14.15     17.81 o 
   9   7   7        1.69        7.52     13.46 o 
  10   7   7        5.29       67.76     19.87 o 
  -6   8   7        3.65       16.25     15.91 o 
  -5   8   7        2.16        0.22      8.10 o 
  -4   8   7       31.94       33.02     11.32 o 
  -3   8   7       17.96       22.89      9.27 o 
  -2   8   7        8.06        1.03      7.52 o 
  -1   8   7        0.53        0.00      7.63 o 
   0   8   7        6.03        0.03      5.72 o 
   1   8   7       98.99      110.38     15.25 o 
   2   8   7       55.28       44.44     15.72 o 
   3   8   7        6.87        8.24      5.50 o 
   4   8   7       92.57       89.66     12.01 o 
   5   8   7       90.51      122.58     13.80 o 
   6   8   7        0.04        3.52      7.15 o 
   7   8   7       74.54       76.11     16.84 o 
   8   8   7       35.99       24.97     18.26 o 
   9   8   7       23.22       55.86     21.50 o 
  10   8   7       29.95       61.74     18.78 o 
  -5   9   7        0.01        0.03      7.44 o 
  -4   9   7        0.75        1.08      6.08 o 
  -3   9   7       11.72        7.30      8.57 o 
  -2   9   7        4.68       11.18      7.71 o 
  -1   9   7       11.99       17.84      8.99 o 
   0   9   7      113.34      121.95     15.65 o 
   1   9   7        9.43        7.94      8.05 o 
   2   9   7        0.10        0.42      6.33 o 
   3   9   7       11.51       19.25     14.96 o 
   4   9   7       27.02       24.52      6.82 o 
   5   9   7      328.86      310.94     15.72 o 
   6   9   7      443.17      543.26     35.52 o 
   7   9   7       26.16        3.83     19.23 o 
   8   9   7        0.52        0.00     17.73 o 
   9   9   7       33.87      119.06     23.03 o 
  10   9   7        5.22       28.33     21.89 o 
  -4  10   7        1.91        0.06      7.08 o 
  -2  10   7       11.05       19.65      9.77 o 
  -1  10   7       17.17       15.87      9.13 o 
   0  10   7        1.74        0.83      6.91 o 
   1  10   7        3.68        9.41      8.35 o 
   2  10   7       16.06       19.53     15.91 o 
   3  10   7        0.75        4.20      8.53 o 
   4  10   7       23.55       15.53     11.56 o 
   5  10   7        0.97       14.13      8.89 o 
   6  10   7      228.83      262.27     30.05 o 
   7  10   7        4.60        0.08     17.15 o 
   8  10   7       17.59       11.27     16.29 o 
   9  10   7        3.62        3.91     14.43 o 
  10  10   7        1.92       16.98     21.62 o 
  -3  11   7       10.90        6.52      6.71 o 
  -2  11   7        3.47        5.94      7.21 o 
  -1  11   7       82.58       49.64     12.85 o 
   0  11   7        1.05        5.52      8.77 o 
   1  11   7        0.02        0.06      7.24 o 
   2  11   7       38.08       35.44     10.36 o 
   3  11   7        0.15        0.03      6.81 o 
   4  11   7       56.33       65.61     10.34 o 
   5  11   7        3.67        0.03      6.01 o 
   6  11   7       20.37        0.83     22.81 o 
   7  11   7       20.57        0.06     16.09 o 
   8  11   7       10.18        0.61     21.50 o 
   9  11   7        2.91        0.28     21.62 o 
  -2  12   7        2.96        1.28      6.47 o 
  -1  12   7       11.17        9.21      7.44 o 
   0  12   7        0.20        0.06      6.77 o 
   1  12   7        8.43       21.42     11.21 o 
   2  12   7       28.36       28.12     12.26 o 
   3  12   7       39.68       58.68     22.61 o 
   4  12   7      110.93      112.09     12.75 o 
   5  12   7        3.19        0.00     25.36 o 
   6  12   7        1.33        0.03     23.75 o 
   7  12   7       11.73        0.03     17.51 o 
   8  12   7       14.37        0.72     22.86 o 
   9  12   7        3.07      140.65     27.50 o 
  -1  13   7        0.17        1.72      5.30 o 
   0  13   7        0.28        0.00      6.94 o 
   1  13   7        6.90        0.39      6.85 o 
   2  13   7       14.23       20.42     11.46 o 
   3  13   7       15.69       12.53      9.77 o 
   4  13   7       23.08       18.40     13.06 o 
   5  13   7        0.19        0.00     24.08 o 
   6  13   7        1.66        0.00     25.44 o 
   7  13   7        8.53        0.00     20.39 o 
   8  13   7        3.11        0.31     23.70 o 
   1  14   7        6.27        3.36      8.63 o 
   2  14   7       13.21       28.39     12.96 o 
   3  14   7       13.27       14.14     17.15 o 
   4  14   7        2.53        0.00     23.28 o 
   5  14   7        1.56        0.03     24.14 o 
   6  14   7        4.03        0.00     28.30 o 
   7  14   7        1.32        0.03     19.17 o 
  -5  -8   8        2.16        0.19     15.23 o 
  -4  -8   8        0.32        0.17     12.26 o 
  -3  -8   8        0.89        7.35     14.21 o 
  -2  -8   8        1.68        0.00      9.07 o 
  -1  -8   8        1.94        1.29      4.73 o 
   0  -8   8       11.64       12.71      5.65 o 
   1  -8   8        9.06       11.93      5.59 o 
  -6  -7   8        0.02        0.03     13.12 o 
  -5  -7   8        0.60        0.06     12.40 o 
  -4  -7   8       57.17       78.77     17.48 o 
  -3  -7   8       16.79        4.30     12.04 o 
  -2  -7   8        0.61        0.00      9.91 o 
  -1  -7   8        2.00        4.23      7.07 o 
   0  -7   8        3.93        9.35      8.40 o 
   1  -7   8        2.64        2.64      7.01 o 
   2  -7   8        1.52        6.76      4.61 o 
  -7  -6   8        3.06        0.06     14.71 o 
  -6  -6   8        8.66        5.85     14.62 o 
  -5  -6   8        6.09        2.05     12.40 o 
  -4  -6   8       40.21       50.75     16.37 o 
  -3  -6   8       64.11       62.76     14.65 o 
  -2  -6   8       12.31       10.10      7.31 o 
  -1  -6   8       13.72        8.32      6.45 o 
   0  -6   8        2.28        8.09      7.44 o 
   1  -6   8       99.60      125.06     12.87 o 
   2  -6   8       26.80       29.51      8.15 o 
   3  -6   8        0.39        0.03      9.02 o 
   4  -6   8        1.00        1.33      4.19 o 
  -7  -5   8        0.55        2.86     14.12 o 
  -6  -5   8        0.13        0.03     14.18 o 
  -5  -5   8      156.55      149.56     20.89 o 
  -4  -5   8        8.23        9.79     11.74 o 
  -3  -5   8       20.76        7.30     11.63 o 
  -2  -5   8       18.91       15.82      7.31 o 
  -1  -5   8       24.34       25.00      7.50 o 
   0  -5   8       39.93       34.20      8.61 o 
   1  -5   8       64.19       58.03      9.24 o 
   2  -5   8       62.85       52.56      9.23 o 
   3  -5   8        2.40        0.42      8.80 o 
   4  -5   8        0.06        4.38      7.58 o 
   5  -5   8        1.87        1.64      3.74 o 
  -8  -4   8       33.08       36.18     18.48 o 
  -7  -4   8       13.63       11.10     14.29 o 
  -6  -4   8       23.25       12.82     13.65 o 
  -5  -4   8      107.18       95.17     18.37 o 
  -4  -4   8        2.89        8.24     10.71 o 
  -3  -4   8       12.57       22.92     10.79 o 
  -2  -4   8        3.63        4.06      6.05 o 
  -1  -4   8        0.71        1.38      6.00 o 
   0  -4   8        5.40        5.21      6.26 o 
   1  -4   8       43.33       39.16      8.07 o 
   2  -4   8       13.36        6.32      6.27 o 
   3  -4   8        5.42        4.21      5.89 o 
   4  -4   8        3.91        0.00      7.38 o 
   5  -4   8        2.62        0.00      6.22 o 
   6  -4   8        2.30        0.00      4.08 o 
  -8  -3   8        1.24        4.66     15.43 o 
  -7  -3   8        3.84        0.17     14.12 o 
  -6  -3   8       25.58       15.93     13.96 o 
  -5  -3   8       15.86       11.82     10.71 o 
  -4  -3   8        0.24        9.93     11.68 o 
  -3  -3   8        3.98        6.56      5.89 o 
  -2  -3   8       20.62       21.20      6.85 o 
  -1  -3   8      419.00      408.98     17.21 o 
   0  -3   8      157.58      145.45     10.90 o 
   1  -3   8       12.16       10.42      6.62 o 
   2  -3   8        0.14        2.07      5.69 o 
   3  -3   8       31.62       24.69      6.77 o 
   4  -3   8       21.31       14.65      9.27 o 
   5  -3   8       15.99       14.60     10.49 o 
   6  -3   8       30.90       17.31     12.32 o 
  -8  -2   8       20.32       26.44     15.73 o 
  -7  -2   8        2.67        0.00     13.01 o 
  -6  -2   8        3.52        0.28     13.07 o 
  -5  -2   8        0.32        0.67     10.82 o 
  -4  -2   8        1.71        7.85     10.60 o 
  -3  -2   8        0.25        2.49      5.69 o 
  -2  -2   8       15.58       13.89      6.20 o 
  -1  -2   8       12.47       10.75      5.68 o 
   0  -2   8       23.83       31.14      7.08 o 
   1  -2   8       27.22       24.42      6.31 o 
   2  -2   8       38.12       31.72      6.97 o 
   3  -2   8       12.37       16.29      6.26 o 
   4  -2   8        2.60        0.17      7.71 o 
   5  -2   8       13.92       10.54     10.93 o 
   6  -2   8        6.80        0.14      8.77 o 
   7  -2   8        4.06        3.39      8.71 o 
  -8  -1   8       23.60       20.92     16.84 o 
  -7  -1   8        7.84        0.78     11.96 o 
  -6  -1   8       16.18       27.97     12.01 o 
  -5  -1   8       25.08       21.34     11.99 o 
  -4  -1   8        3.06        0.06      9.71 o 
  -3  -1   8       72.81       71.19      7.74 o 
  -2  -1   8      184.68      169.65     10.71 o 
  -1  -1   8       25.02       32.53      6.33 o 
   0  -1   8       88.78       83.45      9.43 o 
   1  -1   8       81.56       89.04      8.12 o 
   2  -1   8        0.21        0.08      4.91 o 
   3  -1   8      306.65      334.98     14.78 o 
   4  -1   8       75.57       82.27     13.57 o 
   5  -1   8       29.66       31.41     11.79 o 
   6  -1   8       16.31       23.86     12.68 o 
   7  -1   8       16.15       13.43     10.04 o 
   8  -1   8        0.14        9.13     11.52 o 
  -8   0   8       11.10       24.14     16.65 o 
  -7   0   8        0.31        4.91     11.38 o 
  -6   0   8       53.54       53.44     15.23 o 
  -5   0   8       46.37       34.85     12.32 o 
  -4   0   8       19.79        7.80      5.77 o 
  -3   0   8      147.24      149.85     10.00 o 
  -2   0   8       43.73       54.42      7.56 o 
  -1   0   8        0.04        2.20      4.95 o 
   0   0   8       55.79       52.04      6.81 o 
   1   0   8      138.69      140.01     11.15 o 
   2   0   8       20.15       27.59      5.13 o 
   3   0   8      366.55      394.55     16.44 o 
   4   0   8      547.27      542.24     28.47 o 
   5   0   8      108.26       98.64     15.84 o 
   6   0   8       11.32        9.60     10.04 o 
   7   0   8        0.01        1.39     10.88 o 
   8   0   8       24.22       35.93     13.57 o 
  -8   1   8        0.23        0.33     14.51 o 
  -7   1   8        2.32        5.83     13.18 o 
  -6   1   8        0.12        0.36     11.15 o 
  -5   1   8       52.62       63.18     14.21 o 
  -4   1   8       23.05       14.61      6.40 o 
  -3   1   8       10.00       18.59      6.39 o 
  -2   1   8       44.59       42.26      6.01 o 
  -1   1   8      129.44      119.17      7.69 o 
   0   1   8       10.44        6.05      5.95 o 
   1   1   8        0.00        0.90      4.97 o 
   2   1   8      706.37      767.96     27.89 o 
   3   1   8       11.43       16.58      7.04 o 
   4   1   8       41.27       36.99      8.12 o 
   5   1   8      194.32      217.59     18.67 o 
   6   1   8       12.40       13.79     10.71 o 
   7   1   8       16.13       15.68     10.29 o 
   8   1   8        3.01       11.88      9.77 o 
  -8   2   8        0.67        0.03     12.96 o 
  -7   2   8        5.27        8.10     13.62 o 
  -6   2   8       12.26        8.02     12.76 o 
  -5   2   8        0.30        1.43      6.30 o 
  -4   2   8       45.04       54.85      8.52 o 
  -3   2   8       20.76       23.12      9.50 o 
  -2   2   8        3.17        1.68      4.83 o 
  -1   2   8      134.02      131.50      7.81 o 
   0   2   8      135.67      132.29      8.91 o 
   1   2   8      194.63      198.81      8.91 o 
   2   2   8      641.21      624.34     12.72 o 
   3   2   8        3.58        3.43      6.80 o 
   4   2   8        1.62        7.11      6.82 o 
   5   2   8        9.03        6.49      5.86 o 
   6   2   8        3.99        0.19      6.27 o 
   7   2   8        1.09        7.54      8.17 o 
   8   2   8        2.36        9.13      9.93 o 
  -8   3   8        0.69       12.10     14.79 o 
  -7   3   8       10.37       15.18     13.35 o 
  -6   3   8       51.42       73.09     14.90 o 
  -5   3   8       10.11        5.66      6.88 o 
  -4   3   8        9.71        3.13      5.93 o 
  -3   3   8       17.31       17.07      6.10 o 
  -2   3   8       44.23       61.94      7.17 o 
  -1   3   8        0.49        2.35      4.59 o 
   0   3   8        6.91        5.77      4.65 o 
   1   3   8      630.33      633.83     11.78 o 
   2   3   8       38.92       39.01      4.51 o 
   3   3   8       70.59       78.87     12.07 o 
   4   3   8       24.46       24.38      7.69 o 
   5   3   8       17.99       19.28      7.00 o 
   6   3   8       37.33       43.94      9.16 o 
   7   3   8       34.19       43.55      9.85 o 
   8   3   8        2.34        7.07      7.49 o 
   9   3   8        1.99       60.10     15.07 o 
  -7   4   8        5.23        8.74     11.85 o 
  -6   4   8        6.29       17.62     11.32 o 
  -5   4   8       20.67       17.95      7.24 o 
  -4   4   8        3.30        5.23      6.42 o 
  -3   4   8       29.51       25.55      6.32 o 
  -2   4   8       47.39       30.46      5.71 o 
  -1   4   8      110.83      106.89      7.96 o 
   0   4   8      130.53      126.93      7.17 o 
   1   4   8      665.87      638.32     11.44 o 
   2   4   8      259.45      300.90     14.48 o 
   3   4   8       77.62       84.61      9.42 o 
   4   4   8        8.21        6.51      5.52 o 
   5   4   8        1.37        2.62      6.25 o 
   6   4   8        6.61        0.28      6.34 o 
   7   4   8       27.41       36.81      9.43 o 
   8   4   8        2.03       12.42     15.55 o 
   9   4   8       15.12       61.65     16.18 o 
  -7   5   8        0.13        8.44     10.79 o 
  -6   5   8        0.00        1.18      7.65 o 
  -5   5   8        0.48        0.83      6.96 o 
  -4   5   8      101.06      105.30     10.69 o 
  -3   5   8       90.73       89.42      9.07 o 
  -2   5   8       57.59       79.60      9.61 o 
  -1   5   8      334.71      377.68     13.59 o 
   0   5   8      337.59      355.22     12.25 o 
   1   5   8      611.05      628.82     11.00 o 
   2   5   8      704.67      681.88     20.49 o 
   3   5   8        0.88        6.75     11.89 o 
   4   5   8       31.99       16.86      8.21 o 
   5   5   8       15.72       21.79      7.37 o 
   6   5   8        0.42        5.00      6.62 o 
   7   5   8       50.78       41.78      9.41 o 
   8   5   8       18.68       14.57     15.51 o 
   9   5   8       14.08       50.89     16.32 o 
  10   5   8        2.60       22.00     12.26 o 
  -7   6   8        3.47       19.20     13.54 o 
  -6   6   8        4.66        8.40      7.67 o 
  -5   6   8        0.29        2.36      6.30 o 
  -4   6   8      150.37      154.97     13.76 o 
  -3   6   8      253.47      246.16     14.18 o 
  -2   6   8      123.80      129.99      9.76 o 
  -1   6   8      418.86      431.50     15.57 o 
   0   6   8       93.73      106.51      9.61 o 
   1   6   8      118.01      119.84      6.43 o 
   2   6   8       52.46       40.47      8.57 o 
   3   6   8      113.94      143.85     35.42 o 
   4   6   8        4.02        0.33      4.94 o 
   5   6   8       45.07       35.82      8.05 o 
   6   6   8       28.91       23.26      8.18 o 
   7   6   8       27.13       15.86      7.68 o 
   8   6   8       47.57       46.39     18.48 o 
   9   6   8        1.08       26.58     15.65 o 
  10   6   8        0.36       54.33     17.12 o 
  -6   7   8        0.39        6.85      7.68 o 
  -5   7   8        0.80        1.26      6.10 o 
  -4   7   8       50.24       77.86      9.44 o 
  -3   7   8      220.01      209.05     14.37 o 
  -2   7   8      141.26      156.97     17.62 o 
  -1   7   8        7.30        1.19      7.69 o 
   0   7   8        9.79        2.91      6.63 o 
   1   7   8       97.51      100.53     22.74 o 
   2   7   8        0.04        3.03      4.81 o 
   3   7   8        4.01       10.13     10.72 o 
   4   7   8        0.06        2.56      5.36 o 
   5   7   8        5.33       10.79     10.54 o 
   6   7   8        5.18        6.85     10.52 o 
   7   7   8      121.58      144.48     12.81 o 
   8   7   8       48.27       61.85     15.54 o 
   9   7   8       18.57       32.10     19.67 o 
  10   7   8        0.79       31.63     17.73 o 
  -6   8   8        0.58        8.73      7.81 o 
  -5   8   8       10.08       17.36     15.55 o 
  -4   8   8        1.39        0.39      7.44 o 
  -3   8   8      188.37      207.36     20.81 o 
  -2   8   8        0.32        3.14      8.41 o 
  -1   8   8        1.75       11.74      8.63 o 
   0   8   8        6.01        8.32      8.10 o 
   1   8   8       51.30       59.41      9.90 o 
   2   8   8        0.71        5.16      5.64 o 
   3   8   8       17.71       21.74      9.96 o 
   4   8   8       10.49       10.51      7.26 o 
   5   8   8      538.57      526.33     32.24 o 
   6   8   8       94.58       85.09     18.40 o 
   7   8   8       33.05       24.33     19.87 o 
   8   8   8       12.25       39.90     18.65 o 
   9   8   8       29.06       50.67     16.29 o 
  10   8   8       15.02       25.44     15.93 o 
  -5   9   8        0.11        0.36      7.60 o 
  -4   9   8       45.70       39.96     12.32 o 
  -3   9   8        6.98        3.16      7.85 o 
  -2   9   8        8.63        7.55      9.60 o 
  -1   9   8        9.09        2.72      8.46 o 
   0   9   8        9.23        8.13      8.10 o 
   1   9   8        3.29        0.00      6.74 o 
   2   9   8       21.45       23.15      8.18 o 
   3   9   8       87.40       88.69      9.78 o 
   4   9   8       98.48       97.22     12.31 o 
   5   9   8      507.28      519.34     25.19 o 
   6   9   8      282.92      321.42     27.43 o 
   7   9   8        0.00        0.03     18.45 o 
   8   9   8        1.36        8.19     19.42 o 
   9   9   8       26.23       37.24     20.03 o 
  10   9   8        4.42        0.28     20.78 o 
  -4  10   8        0.61        0.03      6.44 o 
  -3  10   8        7.05        5.11      8.35 o 
  -2  10   8       16.00       21.64      9.96 o 
  -1  10   8       39.53       22.31     10.79 o 
   0  10   8        3.84        5.22      8.38 o 
   1  10   8        1.34        0.00      7.05 o 
   2  10   8       49.12       31.81      9.24 o 
   3  10   8       93.23       88.82     12.69 o 
   4  10   8       66.93       63.75     23.03 o 
   5  10   8        3.02       11.58      9.28 o 
   6  10   8        2.88       16.54     17.92 o 
   7  10   8        0.16        0.00     15.79 o 
   8  10   8        9.12        0.06     17.15 o 
   9  10   8       23.04       40.82     23.89 o 
  -3  11   8        1.81        2.80      6.63 o 
  -2  11   8        0.68        0.67      6.91 o 
  -1  11   8       53.96       26.78     10.88 o 
   0  11   8        3.37        2.53      8.63 o 
   1  11   8        5.44       13.15      8.41 o 
   2  11   8       13.96       22.03      9.67 o 
   3  11   8        0.86        0.03      6.01 o 
   4  11   8       21.03       19.37      7.76 o 
   5  11   8       18.77       16.47      9.15 o 
   6  11   8        3.36        0.06     23.34 o 
   7  11   8        9.80        0.00     22.97 o 
   8  11   8        3.29        3.52     16.79 o 
   9  11   8        5.19        0.08     22.20 o 
  -2  12   8        0.19        0.00      5.22 o 
  -1  12   8       36.52       18.37      9.91 o 
   0  12   8        8.38       13.15      9.41 o 
   1  12   8       14.94       41.12     12.04 o 
   2  12   8        3.05        4.50      9.57 o 
   3  12   8       84.35       68.06     11.78 o 
   4  12   8       48.40       43.15     12.79 o 
   5  12   8        1.71        3.83      6.93 o 
   6  12   8        9.60        0.08     20.28 o 
   7  12   8        0.01        0.03     18.34 o 
   8  12   8        0.00        0.14     23.25 o 
   9  12   8        0.02        8.02     19.65 o 
  -1  13   8        0.94        4.02      5.72 o 
   0  13   8        4.19        2.16      7.77 o 
   1  13   8        2.15        2.58      8.21 o 
   2  13   8        1.68       12.29     10.02 o 
   3  13   8       20.83       21.16     10.40 o 
   4  13   8       19.18       19.52     14.00 o 
   5  13   8        0.01        0.03     19.78 o 
   6  13   8        3.11        0.06     20.48 o 
   7  13   8        0.00        0.03     25.25 o 
   8  13   8        1.91        0.08     18.70 o 
   1  14   8        3.53        2.55      8.21 o 
   2  14   8        1.16        1.36      8.10 o 
   3  14   8        0.06        3.38      8.83 o 
   4  14   8        0.23        0.03      7.40 o 
   5  14   8        0.09        0.00     25.80 o 
   6  14   8        1.12        0.00     25.80 o 
  -5  -7   9        0.86       41.65     18.54 o 
  -4  -7   9       10.35        0.08     13.10 o 
  -3  -7   9        5.37        8.96     13.82 o 
  -2  -7   9        0.02        0.00     10.41 o 
  -1  -7   9       13.13       15.30      8.17 o 
   0  -7   9        0.05        4.36      8.13 o 
   1  -7   9       15.00       26.14     13.69 o 
  -6  -6   9        0.17        0.00     13.32 o 
  -5  -6   9        0.82        0.14     13.62 o 
  -4  -6   9        4.22        7.52     12.79 o 
  -3  -6   9        0.10        0.03     10.54 o 
  -2  -6   9        1.46        6.63     11.63 o 
  -1  -6   9        0.84        4.45      7.18 o 
   0  -6   9        1.95        7.30      7.08 o 
   1  -6   9        4.56        6.56      6.90 o 
   2  -6   9       10.56       20.51      8.03 o 
   3  -6   9        1.24        0.00      8.19 o 
  -7  -5   9       14.83        0.08     15.32 o 
  -6  -5   9        2.43        0.11     13.79 o 
  -5  -5   9       14.15        4.80     12.01 o 
  -4  -5   9        6.35        0.11     12.99 o 
  -3  -5   9       17.89       16.20     11.88 o 
  -2  -5   9       18.96       20.92      7.54 o 
  -1  -5   9       15.48       10.66      7.03 o 
   0  -5   9        7.34       11.48      7.14 o 
   1  -5   9        0.86        0.31      6.19 o 
   2  -5   9        1.26        3.85      5.93 o 
   3  -5   9        2.17        6.61      5.45 o 
   4  -5   9        0.80        2.41      6.71 o 
  -7  -4   9        1.74        0.00     14.57 o 
  -6  -4   9        3.74        2.19     11.74 o 
  -5  -4   9       38.73       23.81     14.54 o 
  -4  -4   9       18.75       10.24     11.04 o 
  -3  -4   9       75.00       78.30     15.62 o 
  -2  -4   9       11.61        7.68      6.67 o 
  -1  -4   9       24.63       24.09      7.33 o 
   0  -4   9        5.75        4.73      6.98 o 
   1  -4   9       12.21       11.73      6.97 o 
   2  -4   9       24.22       27.88      7.50 o 
   3  -4   9        1.42        6.09      6.29 o 
   4  -4   9        0.72        2.91      7.05 o 
   5  -4   9        0.76        5.52      8.10 o 
  -7  -3   9       17.18        0.00     12.10 o 
  -6  -3   9        0.00        6.38     11.29 o 
  -5  -3   9        0.02        0.06     11.46 o 
  -4  -3   9       11.93        0.11      9.16 o 
  -3  -3   9        8.63        9.88     11.32 o 
  -2  -3   9        6.60        1.29      6.51 o 
  -1  -3   9       43.16       49.40      8.87 o 
   0  -3   9        6.26       11.26      6.50 o 
   1  -3   9        1.96       11.52      6.35 o 
   2  -3   9        6.02        4.89      6.57 o 
   3  -3   9        1.85        3.13      5.74 o 
   4  -3   9        9.47        3.05      8.52 o 
   5  -3   9        0.91       10.41      8.32 o 
   6  -3   9       12.44       14.84     11.96 o 
  -8  -2   9        0.76       94.56     25.61 o 
  -7  -2   9        5.68        0.11     13.93 o 
  -6  -2   9       31.08       29.77     14.07 o 
  -5  -2   9       75.71       50.81     14.04 o 
  -4  -2   9       50.64       43.54     13.24 o 
  -3  -2   9       17.12       17.32      6.70 o 
  -2  -2   9       16.90       12.28      7.46 o 
  -1  -2   9       42.73       53.46     11.04 o 
   0  -2   9       50.97       61.30      8.68 o 
   1  -2   9       44.36       35.80      7.41 o 
   2  -2   9       24.52       17.81      6.20 o 
   3  -2   9       39.92       31.10      7.66 o 
   4  -2   9        8.18        0.50      7.08 o 
   5  -2   9        0.18        0.03     10.29 o 
   6  -2   9       29.87       27.47      9.43 o 
   7  -2   9        6.06        7.80     11.82 o 
  -8  -1   9       12.39       18.81     17.37 o 
  -7  -1   9       10.98        7.41     12.68 o 
  -6  -1   9        3.77        7.35     12.24 o 
  -5  -1   9        2.12        1.64     11.65 o 
  -4  -1   9        1.78        0.00      9.32 o 
  -3  -1   9       14.96       17.68      6.37 o 
  -2  -1   9       28.27       32.91      7.08 o 
  -1  -1   9        8.98       16.47      6.26 o 
   0  -1   9       12.35       12.25      6.41 o 
   1  -1   9       59.09       55.60      7.95 o 
   2  -1   9       35.77       34.53      7.00 o 
   3  -1   9       99.39       85.30      9.52 o 
   4  -1   9      265.36      264.96     23.92 o 
   5  -1   9       23.16        8.80      9.68 o 
   6  -1   9       30.13       24.28     12.96 o 
   7  -1   9        0.51        0.06     10.13 o 
  -8   0   9        9.86       10.13     14.82 o 
  -7   0   9        0.24        0.19     12.51 o 
  -6   0   9       37.02       27.66     13.21 o 
  -5   0   9        2.23        0.03      8.49 o 
  -4   0   9        0.41        0.06      9.93 o 
  -3   0   9        2.89        0.14      5.27 o 
  -2   0   9        4.63        5.12      5.08 o 
  -1   0   9       75.82       63.80      9.60 o 
   0   0   9       94.55       97.68      8.97 o 
   1   0   9      144.91      140.74     20.24 o 
   2   0   9      117.06      109.92      9.15 o 
   3   0   9       17.51       15.04      6.69 o 
   4   0   9       21.82       19.92      8.82 o 
   5   0   9       74.66       68.92     13.79 o 
   6   0   9        3.70        0.03     10.24 o 
   7   0   9        2.27        2.55      8.63 o 
   8   0   9        5.01       32.94     14.26 o 
  -8   1   9        0.14        0.00     14.87 o 
  -7   1   9       10.28        9.02     12.24 o 
  -6   1   9       35.30       24.33     12.21 o 
  -5   1   9       66.21       49.67     13.79 o 
  -4   1   9       11.19       16.54      6.54 o 
  -3   1   9       50.02       46.61      7.74 o 
  -2   1   9      135.92      116.63      8.55 o 
  -1   1   9        0.02        0.36      5.21 o 
   0   1   9       13.26       18.62      9.96 o 
   1   1   9       27.52       25.12      6.21 o 
   2   1   9      225.15      276.76     31.33 o 
   3   1   9      132.80      138.72     10.67 o 
   4   1   9        4.48        8.05     10.18 o 
   5   1   9       28.24       20.59      8.24 o 
   6   1   9        2.06        8.52      9.05 o 
   7   1   9        0.35        0.94     10.29 o 
   8   1   9       12.79       21.86     13.12 o 
  -8   2   9        0.42        3.19     13.32 o 
  -7   2   9        0.62        0.28     11.32 o 
  -6   2   9        1.92        5.24     11.79 o 
  -5   2   9      110.10      101.97     16.93 o 
  -4   2   9       16.32       13.11      7.13 o 
  -3   2   9       66.38       53.70     11.13 o 
  -2   2   9       31.92       20.09      5.24 o 
  -1   2   9      365.39      357.20     15.39 o 
   0   2   9       56.46       56.71      7.07 o 
   1   2   9        4.15        0.75      4.98 o 
   2   2   9       80.96       69.70      6.35 o 
   3   2   9        2.34        3.80      7.54 o 
   4   2   9       33.72       44.73      9.06 o 
   5   2   9       10.54        2.54      7.61 o 
   6   2   9        4.04        1.97      9.05 o 
   7   2   9       13.86        7.08     10.77 o 
   8   2   9        0.00        0.28      8.13 o 
  -7   3   9       15.82       25.69     13.37 o 
  -6   3   9        0.21       25.08     13.04 o 
  -5   3   9        0.05        0.89      6.31 o 
  -4   3   9        5.74        2.37      7.08 o 
  -3   3   9       26.44       37.91      9.49 o 
  -2   3   9      290.53      301.51     28.51 o 
  -1   3   9       91.07       93.89     14.87 o 
   0   3   9      215.75      209.15     10.24 o 
   1   3   9      244.06      218.77      9.01 o 
   2   3   9       78.26       96.59     11.37 o 
   3   3   9      108.84       95.44     11.07 o 
   4   3   9       36.98       48.24     13.08 o 
   5   3   9        9.58       13.88      7.00 o 
   6   3   9       90.13       97.57     11.38 o 
   7   3   9       13.82       16.88      7.32 o 
   8   3   9       14.84        6.16     11.79 o 
  -7   4   9       26.75       47.11     16.18 o 
  -6   4   9        2.67       14.29     12.40 o 
  -5   4   9       84.39       78.00     10.41 o 
  -4   4   9        0.25        2.67      6.36 o 
  -3   4   9       19.09       11.49      6.46 o 
  -2   4   9      250.34      226.46     22.39 o 
  -1   4   9       12.29       17.02      5.16 o 
   0   4   9       15.90       10.49      4.32 o 
   1   4   9       95.70      107.05      6.84 o 
   2   4   9       56.14       61.04      9.93 o 
   3   4   9      244.09      270.27     14.89 o 
   4   4   9        6.83        9.99      8.96 o 
   5   4   9      145.93      157.25     12.04 o 
   6   4   9       89.13       79.50     10.91 o 
   7   4   9       15.23        4.52      8.15 o 
   8   4   9        4.52       16.76      8.56 o 
   9   4   9        9.48       41.40     17.45 o 
  -7   5   9        3.69       11.21     14.10 o 
  -6   5   9        3.45        0.53      8.66 o 
  -5   5   9       52.83       39.59     14.01 o 
  -4   5   9       44.21       40.42      8.26 o 
  -3   5   9      206.52      218.62     14.96 o 
  -2   5   9      195.49      214.35     12.06 o 
  -1   5   9      120.64      119.78      8.95 o 
   0   5   9       70.11       65.62      5.99 o 
   1   5   9       18.96       12.85      9.24 o 
   2   5   9       10.17        2.66      5.71 o 
   3   5   9       38.14       35.47     11.58 o 
   4   5   9        6.72       10.68      6.50 o 
   5   5   9       48.16       44.39     11.31 o 
   6   5   9       70.59       65.01     10.29 o 
   7   5   9       26.12       15.84      8.42 o 
   8   5   9        0.14        4.50     12.15 o 
   9   5   9        1.91       25.61     17.45 o 
  -6   6   9        4.77        8.05      7.92 o 
  -5   6   9        3.35        4.90      6.62 o 
  -4   6   9      162.88      174.07     13.91 o 
  -3   6   9       98.67       93.17      9.46 o 
  -2   6   9        0.28        3.57      4.92 o 
  -1   6   9      118.16      120.63      8.95 o 
   0   6   9       40.87       39.59      5.23 o 
   1   6   9        2.24        0.39      7.80 o 
   2   6   9       30.47       29.89      9.38 o 
   3   6   9       14.53       14.65      9.42 o 
   4   6   9        3.17        3.15      6.99 o 
   5   6   9       29.28       34.76     16.40 o 
   6   6   9       30.33       27.08      8.28 o 
   7   6   9        1.42        0.03      7.93 o 
   8   6   9        0.77        0.03     14.84 o 
   9   6   9        0.12       22.75     16.62 o 
  -6   7   9        2.29       11.03      8.25 o 
  -5   7   9       46.60       45.57     10.31 o 
  -4   7   9      139.23      185.42     13.95 o 
  -3   7   9       27.19       29.65      9.27 o 
  -2   7   9       16.43       17.72      5.95 o 
  -1   7   9       25.74       29.83      6.43 o 
   0   7   9       13.77       10.21      7.71 o 
   1   7   9       20.46       28.72      8.46 o 
   2   7   9        0.17        2.72      7.83 o 
   3   7   9       80.78       88.82     11.38 o 
   4   7   9       62.14       59.41      9.34 o 
   5   7   9        3.53        9.70     13.32 o 
   6   7   9        8.83        5.65      7.87 o 
   7   7   9        0.23        0.29      7.61 o 
   8   7   9       19.52       14.51     13.62 o 
   9   7   9        0.24       14.04     15.32 o 
  10   7   9        1.63       54.97     20.95 o 
  -5   8   9        0.05        8.28      7.16 o 
  -4   8   9       18.39       19.06     13.08 o 
  -3   8   9        5.61       14.59      6.23 o 
  -2   8   9       77.14       76.92     14.73 o 
  -1   8   9       29.04       35.41     10.21 o 
   0   8   9       20.52      105.38     15.09 o 
   1   8   9       17.97       22.78      8.66 o 
   2   8   9        0.53        1.92      6.12 o 
   3   8   9        1.40        3.70      8.59 o 
   4   8   9        4.88       12.09      8.73 o 
   5   8   9       52.34       55.03     10.58 o 
   6   8   9       12.86       10.73      9.03 o 
   7   8   9       19.24       26.50     17.98 o 
   8   8   9        0.36        0.03     17.40 o 
   9   8   9        4.85       23.53     19.59 o 
  10   8   9        2.93        8.63     20.48 o 
  -5   9   9        6.88       23.25     14.40 o 
  -4   9   9        0.36       12.23     12.97 o 
  -3   9   9        4.71        0.83      7.58 o 
  -2   9   9       48.20       46.25     12.29 o 
  -1   9   9        9.04       10.63      9.68 o 
   0   9   9        3.29        0.36      6.85 o 
   1   9   9        0.05        0.69      6.58 o 
   2   9   9       34.38       22.39      8.39 o 
   3   9   9       85.19      108.57     55.01 o 
   4   9   9       19.98       21.22     16.83 o 
   5   9   9      138.32      135.11     13.96 o 
   6   9   9      250.20      247.21     22.91 o 
   7   9   9        3.08        0.03     15.18 o 
   8   9   9        2.37        1.47     15.46 o 
   9   9   9        0.11        0.03     16.37 o 
  -4  10   9        4.68        7.52      7.96 o 
  -3  10   9        0.53        2.41      7.24 o 
  -2  10   9        5.73        5.11      7.58 o 
  -1  10   9        6.16        1.28      7.52 o 
   0  10   9        1.23        0.22      7.55 o 
   1  10   9        8.58        5.38      7.60 o 
   2  10   9        1.85        6.34      8.29 o 
   3  10   9        3.69        3.08      7.50 o 
   4  10   9       33.21       19.36     14.26 o 
   5  10   9       14.40        8.04      8.78 o 
   6  10   9      205.03      166.54     13.46 o 
   7  10   9        0.00        0.00     16.62 o 
   8  10   9        7.76        0.00     21.48 o 
   9  10   9        2.23        0.00     23.00 o 
  -3  11   9        9.98        4.19      7.69 o 
  -2  11   9       27.17       14.57      8.91 o 
  -1  11   9       28.05       20.98      9.02 o 
   0  11   9        0.74        0.00      6.99 o 
   1  11   9        5.25        9.02      7.41 o 
   2  11   9       36.29       42.81     10.52 o 
   3  11   9       31.54       19.17     12.68 o 
   4  11   9       57.73       40.33     17.37 o 
   5  11   9        2.36        0.06      8.33 o 
   6  11   9        1.16        4.72     18.76 o 
   7  11   9        2.00        0.11     17.62 o 
   8  11   9        0.49        0.00     23.36 o 
   9  11   9        0.00        0.00     22.50 o 
  -2  12   9       16.83        4.44      6.96 o 
  -1  12   9       14.57       12.21      8.49 o 
   0  12   9        5.23        9.32      7.58 o 
   1  12   9       33.28       37.24     11.63 o 
   2  12   9        3.91        9.60      7.80 o 
   3  12   9       22.03       18.55      8.68 o 
   4  12   9        8.36        4.65      6.71 o 
   5  12   9        2.38        2.44      9.20 o 
   6  12   9        2.12        0.11     25.61 o 
   7  12   9        2.70        0.19     18.56 o 
   8  12   9        6.80        0.03     21.42 o 
  -1  13   9        1.25        1.00      4.72 o 
   0  13   9        0.47        0.00      5.99 o 
   1  13   9       22.88        5.66      8.49 o 
   2  13   9        5.44        2.50      8.24 o 
   3  13   9       51.07       35.95     13.82 o 
   4  13   9       10.07        6.06      8.78 o 
   5  13   9        0.00        1.20      7.15 o 
   6  13   9        2.46        0.11     28.86 o 
   8  13   9        9.75        0.00     20.28 o 
   1  14   9        2.46        0.03      7.16 o 
   2  14   9        8.25       14.23      9.82 o 
   3  14   9        0.17        0.11      7.82 o 
   4  14   9        1.83        3.82      9.17 o 
   5  14   9        0.46        0.06     24.67 o 
   6  14   9        0.94        0.06     22.45 o 
  -2  -7  10        0.43        1.72     11.71 o 
  -5  -6  10        0.70        1.72     13.76 o 
  -4  -6  10        3.55        0.14     10.79 o 
  -3  -6  10       11.17        0.00      9.79 o 
  -2  -6  10        2.69        0.75     12.04 o 
  -1  -6  10        2.58        6.64      7.60 o 
   0  -6  10        1.80        5.29      7.21 o 
   1  -6  10        5.70       21.46      8.36 o 
  -6  -5  10        4.07        0.08     13.21 o 
  -5  -5  10       16.79        0.92     13.40 o 
  -4  -5  10        2.10        0.08     10.27 o 
  -3  -5  10       29.86       16.48     12.71 o 
  -2  -5  10       49.83       37.07     12.90 o 
  -1  -5  10       23.12       13.23      9.56 o 
   0  -5  10       40.46       49.41      9.77 o 
   1  -5  10        0.80        0.41      6.83 o 
   2  -5  10        1.20        3.26      6.01 o 
   3  -5  10        2.99        6.80      7.88 o 
  -6  -4  10       17.56       14.82     13.76 o 
  -5  -4  10       44.62       39.65     15.29 o 
  -4  -4  10        9.39        0.00     11.54 o 
  -3  -4  10        0.13        0.03      9.13 o 
  -2  -4  10       17.52       10.08      7.51 o 
  -1  -4  10       44.81       42.49      8.59 o 
   0  -4  10       12.21       20.91      7.42 o 
   1  -4  10       14.90       14.16      6.51 o 
   2  -4  10        9.46        9.34      6.12 o 
   3  -4  10        0.39        5.10      6.92 o 
   4  -4  10        0.37        0.00      7.33 o 
  -7  -3  10        4.90        6.88     14.73 o 
  -6  -3  10        0.14        0.17     13.51 o 
  -5  -3  10       13.32        4.19     11.74 o 
  -4  -3  10       80.90       59.77     15.07 o 
  -3  -3  10       24.03       20.92     12.24 o 
  -2  -3  10        0.85        7.44      6.69 o 
  -1  -3  10       79.44       79.93     10.39 o 
   0  -3  10       23.61       13.58      6.54 o 
   1  -3  10        1.66        2.28      5.97 o 
   2  -3  10        7.47       15.55      6.53 o 
   3  -3  10        0.02        2.12      5.41 o 
   4  -3  10        2.58        0.14      8.55 o 
   5  -3  10        2.01        0.00      7.99 o 
  -7  -2  10        1.15        0.11     11.13 o 
  -6  -2  10        9.43        0.06      9.57 o 
  -5  -2  10       97.44       91.57     16.70 o 
  -4  -2  10       55.64       49.00     13.01 o 
  -3  -2  10        2.64        0.06      9.88 o 
  -2  -2  10        1.08        1.22      6.03 o 
  -1  -2  10       16.49       17.95      6.78 o 
   0  -2  10       18.25       18.50      6.98 o 
   1  -2  10       31.21       37.46      7.65 o 
   2  -2  10       16.27       11.49      5.87 o 
   3  -2  10        7.68       11.46      5.75 o 
   4  -2  10       34.54       35.10     12.74 o 
   5  -2  10       10.58        6.91      8.63 o 
   6  -2  10        0.30        5.55      7.58 o 
  -7  -1  10        3.77        2.97     15.32 o 
  -6  -1  10        0.31        0.08     11.57 o 
  -5  -1  10       53.40       37.71     12.24 o 
  -4  -1  10        1.13        5.08     10.16 o 
  -3  -1  10        0.34        0.03      5.90 o 
  -2  -1  10        4.30        7.23      5.91 o 
  -1  -1  10        1.69        6.03      6.04 o 
   0  -1  10       11.48        6.53      6.48 o 
   1  -1  10       25.80       21.62      6.53 o 
   2  -1  10      194.09      190.70     13.08 o 
   3  -1  10        1.02        4.83      5.18 o 
   4  -1  10       68.74      100.08     15.26 o 
   5  -1  10        0.64        0.17      9.24 o 
   6  -1  10        2.18        4.19     10.27 o 
   7  -1  10        0.25        1.66     11.38 o 
  -7   0  10        1.93        0.28     13.29 o 
  -6   0  10       39.14        9.32     13.04 o 
  -5   0  10        6.40        5.02     12.18 o 
  -4   0  10       14.92       17.01      9.88 o 
  -3   0  10       33.18       34.81      7.38 o 
  -2   0  10        0.87        5.13      6.29 o 
  -1   0  10       77.92       77.27      8.67 o 
   0   0  10        8.82       16.21      6.80 o 
   1   0  10       11.53       10.97      6.53 o 
   2   0  10       46.77       36.22      6.96 o 
   3   0  10        7.62        8.71      9.49 o 
   4   0  10      127.32      128.05     16.37 o 
   5   0  10        3.77        6.52      9.82 o 
   6   0  10        0.49        0.00      9.91 o 
   7   0  10        1.21        0.00      7.63 o 
  -7   1  10        9.18       15.54     13.51 o 
  -6   1  10       26.93       19.59     12.40 o 
  -5   1  10       75.26       77.91     15.98 o 
  -4   1  10       18.60       14.15      6.98 o 
  -3   1  10       16.04       11.64      8.44 o 
  -2   1  10       14.59       10.17      6.28 o 
  -1   1  10       19.90       17.33      5.78 o 
   0   1  10        1.74        4.63      5.50 o 
   1   1  10       62.56       60.86      7.82 o 
   2   1  10      142.22      149.85     10.22 o 
   3   1  10       96.47       85.32     13.57 o 
   4   1  10      139.88      120.31     15.76 o 
   5   1  10      150.98      159.05     19.34 o 
   6   1  10        8.76       12.71     11.74 o 
   7   1  10        0.16        5.74     11.27 o 
   8   1  10        0.39       39.15     14.82 o 
  -7   2  10        6.41       11.65     12.43 o 
  -6   2  10        3.76        4.36     11.10 o 
  -5   2  10       27.01       20.64     10.24 o 
  -4   2  10       27.32       33.73      8.12 o 
  -3   2  10        0.97        2.42      5.81 o 
  -2   2  10      280.87      295.62     14.00 o 
  -1   2  10      180.67      165.98     10.76 o 
   0   2  10        4.57        4.23      5.83 o 
   1   2  10      136.49      118.79      9.41 o 
   2   2  10      304.03      375.82     31.62 o 
   3   2  10        6.16       12.12      7.80 o 
   4   2  10        0.71        1.97      9.05 o 
   5   2  10        1.76        2.55      8.99 o 
   6   2  10        2.82        6.30      8.60 o 
   7   2  10        0.17       14.71     11.99 o 
   8   2  10        5.02       10.29     10.90 o 
  -7   3  10        1.82        8.93     13.21 o 
  -6   3  10        7.24        9.49     11.18 o 
  -5   3  10        9.79        2.83      8.32 o 
  -4   3  10        0.31        3.59      7.05 o 
  -3   3  10       29.10       24.24      8.45 o 
  -2   3  10      148.48      143.26     10.69 o 
  -1   3  10      110.05      124.16     17.41 o 
   0   3  10        9.42       10.32      5.02 o 
   1   3  10       10.23       21.70      8.21 o 
   2   3  10       83.30       93.61     12.29 o 
   3   3  10      183.93      193.65     15.07 o 
   4   3  10       38.11       45.51      9.82 o 
   5   3  10        9.49       18.69      8.89 o 
   6   3  10       13.41       25.72     11.88 o 
   7   3  10        1.02        0.86      9.32 o 
   8   3  10        3.12        0.22     10.96 o 
  -7   4  10        0.80        0.00     10.82 o 
  -6   4  10        1.62        3.22     11.96 o 
  -5   4  10        6.13        5.54      6.80 o 
  -4   4  10        2.00        0.36      7.56 o 
  -3   4  10       95.93       91.04      9.69 o 
  -2   4  10       53.35       52.50      8.10 o 
  -1   4  10       62.58       52.11      6.92 o 
   0   4  10        1.61        9.94      4.49 o 
   1   4  10       65.62       52.22      9.93 o 
   2   4  10      284.58      311.52     16.97 o 
   3   4  10      491.03      518.19     20.10 o 
   4   4  10       43.86       46.56     10.10 o 
   5   4  10       26.90       27.67     13.36 o 
   6   4  10        0.03        9.37      8.66 o 
   7   4  10        5.90        2.49      6.85 o 
   8   4  10        1.55        0.14     10.04 o 
  -6   5  10        0.64       11.76     10.57 o 
  -5   5  10        4.11       12.27      7.63 o 
  -4   5  10       56.38       50.58      8.83 o 
  -3   5  10        0.51        1.57      6.02 o 
  -2   5  10        1.85        4.37      5.89 o 
  -1   5  10      185.18      203.00     11.63 o 
   0   5  10      114.70      115.32     14.76 o 
   1   5  10        6.58       16.04      9.27 o 
   2   5  10       34.02       47.83      9.37 o 
   3   5  10      254.67      272.57     19.13 o 
   4   5  10      119.07      126.53     12.54 o 
   5   5  10        1.04       12.81      8.02 o 
   6   5  10       14.19       12.88      9.29 o 
   7   5  10       55.88       46.27     10.84 o 
   8   5  10        0.07        6.23      9.02 o 
   9   5  10        3.86        9.60     15.26 o 
  -6   6  10        0.07        9.16     12.46 o 
  -5   6  10        0.11        6.85      7.64 o 
  -4   6  10       35.59       39.42      9.11 o 
  -3   6  10       14.19        9.96      6.76 o 
  -2   6  10        3.87        3.77      5.52 o 
  -1   6  10      195.55      175.47     16.79 o 
   0   6  10      115.11      100.25     14.01 o 
   1   6  10       65.14       63.96     12.10 o 
   2   6  10        3.21        4.58     11.40 o 
   3   6  10        0.01        5.69      7.88 o 
   4   6  10        5.61        7.95      7.86 o 
   5   6  10        0.26        0.00      7.50 o 
   6   6  10        2.90        4.68      7.27 o 
   7   6  10      111.67      109.99     11.92 o 
   8   6  10       10.80        0.11     16.43 o 
   9   6  10        0.28       28.64     17.90 o 
  -5   7  10        1.93        4.98      7.61 o 
  -4   7  10        7.16       13.58      7.05 o 
  -3   7  10       64.35       72.81     11.09 o 
  -2   7  10        9.81       18.09      6.82 o 
  -1   7  10        7.49        4.63      8.07 o 
   0   7  10      231.32      236.13     19.23 o 
   1   7  10       74.47       90.59     14.37 o 
   2   7  10       34.40       36.47     19.58 o 
   3   7  10        0.07        5.34     10.56 o 
   4   7  10       68.37       81.05     11.51 o 
   5   7  10       81.34       96.97     11.25 o 
   6   7  10        2.78        2.73      7.70 o 
   7   7  10       31.13       32.38      9.55 o 
   8   7  10        5.04       12.29     14.46 o 
   9   7  10        0.02        0.42     15.57 o 
  -5   8  10        0.22        6.40      7.56 o 
  -4   8  10        0.00        3.65      5.52 o 
  -3   8  10        1.04        3.89      6.08 o 
  -2   8  10        4.07        0.11      8.19 o 
  -1   8  10       60.84       72.78     13.62 o 
   0   8  10        0.59        7.19      6.99 o 
   1   8  10        5.70       12.18      7.10 o 
   2   8  10        7.27        9.18      7.89 o 
   3   8  10      118.07      108.25     15.26 o 
   4   8  10        0.58        0.06      6.31 o 
   5   8  10       51.10       53.34     10.25 o 
   6   8  10       18.98        9.86      8.41 o 
   7   8  10        3.75        2.33      7.57 o 
   8   8  10        0.75        0.00     14.29 o 
   9   8  10        0.08        0.00     13.65 o 
  -4   9  10        1.99       12.90     12.79 o 
  -3   9  10       12.38       13.90      9.93 o 
  -2   9  10       11.36       12.99      8.68 o 
  -1   9  10       14.60       26.83      9.35 o 
   0   9  10        1.67        2.11      6.71 o 
   1   9  10        0.78        0.28      6.83 o 
   2   9  10       39.41       34.88     26.53 o 
   3   9  10       42.14       40.00     11.17 o 
   4   9  10       18.22       14.56     14.69 o 
   5   9  10        0.07        5.35     10.86 o 
   6   9  10        3.08        5.81      8.48 o 
   7   9  10        2.80        0.03     21.34 o 
   8   9  10        0.18        0.00     17.26 o 
   9   9  10        0.90        0.00     15.68 o 
  -4  10  10        0.91        0.11      6.91 o 
  -3  10  10       18.33       10.74      8.93 o 
  -2  10  10        4.12        0.06      6.74 o 
  -1  10  10        6.89        5.91      7.52 o 
   0  10  10        5.59        0.42      6.19 o 
   1  10  10        2.61        0.44      6.96 o 
   2  10  10       46.56       48.91     10.25 o 
   3  10  10      217.73      206.80     15.76 o 
   4  10  10      157.25      147.29     26.25 o 
   5  10  10        0.94       11.11      8.10 o 
   6  10  10        0.00        5.08      7.57 o 
   7  10  10        0.32        0.00     16.98 o 
   8  10  10        3.24        0.00     21.50 o 
   9  10  10       13.63        0.00     23.95 o 
  -3  11  10        0.02        0.03      5.16 o 
  -2  11  10        2.10        0.00      6.19 o 
  -1  11  10        0.18        0.22      6.74 o 
   0  11  10       65.24       40.62     11.49 o 
   1  11  10       31.77       29.94      9.85 o 
   2  11  10       52.05       56.66     12.60 o 
   3  11  10      179.88      186.72     16.41 o 
   4  11  10       68.12       71.02     11.44 o 
   5  11  10        6.26        1.76      8.85 o 
   6  11  10        3.50        0.00      7.88 o 
   7  11  10        3.14        0.11     24.81 o 
   8  11  10        0.68        0.14     24.47 o 
   9  11  10        6.73        0.00     19.12 o 
  -2  12  10        0.93        0.00      5.47 o 
  -1  12  10        0.35        0.06      6.19 o 
   0  12  10       21.12       11.04      9.27 o 
   1  12  10       28.57       24.47      9.68 o 
   2  12  10        1.30        4.66      9.05 o 
   3  12  10       56.03       66.18     17.08 o 
   4  12  10       12.08        9.32      8.06 o 
   5  12  10        1.07        4.43      9.27 o 
   6  12  10        9.57        0.03     28.22 o 
   8  12  10        1.89        0.25     20.39 o 
  -1  13  10        2.10        0.00      5.58 o 
   0  13  10        3.09        0.89      6.05 o 
   1  13  10        0.03        1.05      6.22 o 
   2  13  10        0.17        8.68      8.88 o 
   3  13  10        9.66        3.74      8.27 o 
   4  13  10        0.44        4.00      8.55 o 
   5  13  10        0.06        0.00      9.09 o 
   6  13  10       10.59        0.03     28.25 o 
   7  13  10        0.92        0.14     28.05 o 
   1  14  10        0.06        0.00      6.30 o 
   2  14  10        4.17        0.83      7.08 o 
   3  14  10        2.01        0.11      7.49 o 
   4  14  10        0.13        0.06      7.84 o 
   5  14  10        0.07        0.03     35.57 o 
   6  14  10        2.51        0.03     24.50 o 
  -4  -5  11        0.05        0.11     11.18 o 
  -3  -5  11        1.23        0.03     12.04 o 
  -2  -5  11        1.58        0.00      9.10 o 
  -1  -5  11        0.54        2.07      6.90 o 
   0  -5  11        0.87        8.62      7.84 o 
   1  -5  11        5.13       11.90      7.78 o 
  -5  -4  11        2.70        0.28     13.46 o 
  -4  -4  11       10.94        0.00     12.93 o 
  -3  -4  11        9.23        3.75     12.13 o 
  -2  -4  11       28.64       18.51     13.10 o 
  -1  -4  11        2.57        2.63      7.11 o 
   0  -4  11        0.40        1.09      7.10 o 
   1  -4  11       12.18       11.47      6.49 o 
   2  -4  11       25.90       30.92      7.50 o 
   3  -4  11        1.59        2.77      6.69 o 
  -6  -3  11        6.23        0.25     11.07 o 
  -5  -3  11        1.55        8.44     11.82 o 
  -4  -3  11       32.34       22.11     13.51 o 
  -3  -3  11       17.00        9.85     12.63 o 
  -2  -3  11      102.95      109.65     11.80 o 
  -1  -3  11        5.19        4.61      6.88 o 
   0  -3  11       17.53       13.03      6.96 o 
   1  -3  11        0.61        3.44      6.08 o 
   2  -3  11       21.34       19.30      7.23 o 
   3  -3  11        1.95        4.77      8.21 o 
   4  -3  11        1.15        3.50      8.46 o 
  -6  -2  11        0.81        0.14     12.60 o 
  -5  -2  11        6.21        3.55     12.74 o 
  -4  -2  11       22.35        0.83     11.35 o 
  -3  -2  11        8.81        1.28      8.99 o 
  -2  -2  11        1.90        2.65      6.96 o 
  -1  -2  11       15.90       17.43      7.40 o 
   0  -2  11        0.18        2.66      6.39 o 
   1  -2  11       50.44       56.11      8.97 o 
   2  -2  11        6.52       22.42      6.89 o 
   3  -2  11        1.06        4.27      8.10 o 
   4  -2  11        0.79        1.03      7.24 o 
   5  -2  11        0.80        0.14      7.85 o 
  -6  -1  11       10.50        0.14     11.54 o 
  -5  -1  11        2.08        0.47      9.52 o 
  -4  -1  11       12.96       10.77     11.43 o 
  -3  -1  11       11.04       15.29      9.74 o 
  -2  -1  11        0.75        0.00      6.51 o 
  -1  -1  11        0.55        1.99      6.41 o 
   0  -1  11        6.89        2.78      6.22 o 
   1  -1  11       17.53       16.11      6.31 o 
   2  -1  11       34.72       56.24     12.04 o 
   3  -1  11        7.80        2.69      8.55 o 
   4  -1  11        1.78        0.17      6.30 o 
   5  -1  11        2.34        0.28      8.91 o 
   6  -1  11        0.73        0.08      6.30 o 
  -7   0  11       22.92       22.89     16.51 o 
  -6   0  11        5.61        7.52     13.87 o 
  -5   0  11        1.21        2.53      9.71 o 
  -4   0  11       17.89        7.55     10.43 o 
  -3   0  11       75.72       70.82     16.88 o 
  -2   0  11        0.32        0.11      6.15 o 
  -1   0  11        1.88        6.00      6.67 o 
   0   0  11        8.34        9.15      7.11 o 
   1   0  11        0.40        9.43     10.82 o 
   2   0  11       31.35       54.13     13.62 o 
   3   0  11        0.90        5.41     10.02 o 
   4   0  11        4.06        9.35      8.49 o 
   5   0  11        3.43       10.46      9.49 o 
   6   0  11        0.14        0.00      8.46 o 
   7   0  11        0.68        0.00      9.68 o 
  -7   1  11        6.27        5.49     14.68 o 
  -6   1  11       11.66        6.69     11.90 o 
  -5   1  11        0.38        0.39      9.96 o 
  -4   1  11       12.56        5.94     10.07 o 
  -3   1  11       56.76       64.64      9.84 o 
  -2   1  11       59.90       59.36      8.68 o 
  -1   1  11       25.68       22.78      7.34 o 
   0   1  11      325.72      308.48     14.44 o 
   1   1  11      314.49      324.06     24.78 o 
   2   1  11      233.44      225.61     21.39 o 
   3   1  11      163.86      142.76     17.31 o 
   4   1  11       48.11       67.04     14.84 o 
   5   1  11       31.99       24.89     10.43 o 
   6   1  11        3.24        0.06      9.71 o 
   7   1  11        3.38        0.00      9.96 o 
  -7   2  11        0.05        0.00     12.65 o 
  -6   2  11        2.30        0.08      9.88 o 
  -5   2  11        2.81        0.08      9.05 o 
  -4   2  11        2.34        4.92      6.98 o 
  -3   2  11        6.89        3.57      6.37 o 
  -2   2  11        6.72        5.65      6.19 o 
  -1   2  11       12.65       22.60     12.01 o 
   0   2  11       92.99      102.25     14.96 o 
   1   2  11       42.10       35.71     10.02 o 
   2   2  11       11.45        8.41     10.18 o 
   3   2  11      129.74      132.30     17.65 o 
   4   2  11        4.11        4.27      8.44 o 
   5   2  11       47.10       36.54     10.96 o 
   6   2  11        0.27        0.03      6.77 o 
   7   2  11        1.24        0.03      7.58 o 
   8   2  11        0.50       81.85     15.70 o 
  -6   3  11        0.09        4.80     12.15 o 
  -5   3  11        1.15       11.85     10.68 o 
  -4   3  11       11.13        8.98      6.70 o 
  -3   3  11       10.12        6.34      6.80 o 
  -2   3  11       43.98       46.36      8.20 o 
  -1   3  11        7.85        4.50      5.84 o 
   0   3  11      162.69      178.89     17.26 o 
   1   3  11        0.20        0.72      9.13 o 
   2   3  11        4.15        1.05      8.88 o 
   3   3  11      111.32      152.70     26.85 o 
   4   3  11       22.43       24.53      9.99 o 
   5   3  11        4.58        0.11      7.63 o 
   6   3  11        2.40        3.75     10.82 o 
   7   3  11        1.96        4.08      6.80 o 
   8   3  11       11.77       19.17     13.73 o 
  -6   4  11        2.41        5.24     12.40 o 
  -5   4  11        7.82       11.04     11.24 o 
  -4   4  11        3.86        0.08      7.20 o 
  -3   4  11       19.44       18.52      6.52 o 
  -2   4  11       40.40       49.83      7.69 o 
  -1   4  11       32.87       25.80     11.13 o 
   0   4  11        2.87        0.00      8.99 o 
   1   4  11       25.80       25.56      8.99 o 
   2   4  11       16.42       56.27     14.35 o 
   3   4  11      129.49      133.95     28.52 o 
   4   4  11       32.89       40.89     17.72 o 
   5   4  11        5.74        1.17      6.43 o 
   6   4  11       36.34       33.19      9.93 o 
   7   4  11        9.53        8.02      9.43 o 
   8   4  11       19.96       13.82      9.88 o 
  -6   5  11        6.49        7.88     10.82 o 
  -5   5  11        2.25        6.27      7.33 o 
  -4   5  11      109.42      133.80     13.45 o 
  -3   5  11        6.69       11.74      7.38 o 
  -2   5  11       31.23       36.57      7.63 o 
  -1   5  11       31.74       29.38     11.93 o 
   0   5  11       23.61       19.31     10.93 o 
   1   5  11        2.61        0.00      6.88 o 
   2   5  11        0.23        7.57     13.80 o 
   3   5  11        0.57        5.07     10.72 o 
   4   5  11        1.26        1.15      7.38 o 
   5   5  11        0.02        0.16      7.11 o 
   6   5  11       31.93       41.33     10.60 o 
   7   5  11       48.75       52.89     16.32 o 
   8   5  11        3.98        0.22      8.77 o 
  -6   6  11        0.18       13.10     13.51 o 
  -5   6  11        0.73        0.08      7.14 o 
  -4   6  11      103.46      110.56     12.07 o 
  -3   6  11       14.83       16.33      6.60 o 
  -2   6  11       24.81       29.05     12.26 o 
  -1   6  11      156.61      162.21     19.06 o 
   0   6  11        4.95        0.06      7.21 o 
   1   6  11        0.01        4.50      8.96 o 
   2   6  11       23.82       27.91      9.28 o 
   3   6  11        1.31        9.40     13.30 o 
   4   6  11       25.92       12.26      7.55 o 
   5   6  11       43.69       20.41     16.29 o 
   6   6  11       42.74       48.36     14.90 o 
   7   6  11        4.29        9.62      9.28 o 
   8   6  11        0.31        0.19      8.58 o 
   9   6  11        3.14       13.26     15.70 o 
  -5   7  11        0.17        6.56      7.33 o 
  -4   7  11       11.37       12.48      7.70 o 
  -3   7  11        1.06        1.91      9.55 o 
  -2   7  11       54.04       51.22     12.32 o 
  -1   7  11       34.88       24.64     10.38 o 
   0   7  11       63.73       72.50     15.12 o 
   1   7  11      110.06      135.77     16.73 o 
   2   7  11       14.48       25.39     14.91 o 
   3   7  11       20.60       16.43     12.71 o 
   4   7  11        0.21        2.97      7.28 o 
   5   7  11        5.05        0.00      8.00 o 
   6   7  11        0.06        0.00      7.85 o 
   7   7  11        0.33        0.03      8.11 o 
   8   7  11       13.58        0.08     15.54 o 
   9   7  11        0.55        0.06     16.43 o 
  -5   8  11        3.89        8.38      7.59 o 
  -4   8  11       14.91       20.26     12.49 o 
  -3   8  11       35.28       54.44     13.90 o 
  -2   8  11       86.34       68.45     12.93 o 
  -1   8  11       18.82       20.87      8.82 o 
   0   8  11        8.70        4.19      7.82 o 
   1   8  11        4.29        6.24      8.46 o 
   2   8  11        7.73       14.86      9.84 o 
   3   8  11        5.78       12.58     29.65 o 
   4   8  11        2.30        1.98      7.44 o 
   5   8  11       14.38        5.78      8.50 o 
   6   8  11        0.45        2.29      8.53 o 
   7   8  11        3.98        0.00      7.31 o 
   8   8  11        0.20        0.00     16.84 o 
   9   8  11        1.82        0.00     20.37 o 
  -4   9  11        2.25        7.46      9.93 o 
  -3   9  11        3.44        0.00      8.16 o 
  -2   9  11       48.15       37.57     11.76 o 
  -1   9  11        7.14        0.86      6.74 o 
   0   9  11        1.72        0.00      7.10 o 
   1   9  11        0.18        5.13      7.69 o 
   2   9  11        2.03        8.83      9.14 o 
   3   9  11       21.21       20.29      8.88 o 
   4   9  11        0.93        1.09      8.66 o 
   5   9  11        2.44        0.06      7.63 o 
   6   9  11        1.01        0.80      7.29 o 
   7   9  11        2.65        1.09      8.33 o 
   8   9  11        9.39        0.03     21.62 o 
   9   9  11        0.12        0.06     21.23 o 
  -3  10  11        1.68        1.66      7.41 o 
  -2  10  11        0.96        3.33      7.16 o 
  -1  10  11        8.12        7.77      7.52 o 
   0  10  11        0.06        0.28      5.72 o 
   1  10  11       13.79       22.86      8.35 o 
   2  10  11       38.87       27.28      9.91 o 
   3  10  11        0.84        2.28      7.08 o 
   4  10  11       34.89       27.32     10.52 o 
   5  10  11        8.42        4.72      8.36 o 
   6  10  11        4.43        0.43      8.20 o 
   7  10  11        0.84       12.24     19.34 o 
   8  10  11        4.69        0.00     17.34 o 
  -2  11  11        2.04        2.39      6.55 o 
  -1  11  11        3.20        1.91      6.74 o 
   0  11  11        0.44        0.25      6.85 o 
   1  11  11        4.03        5.08      8.82 o 
   2  11  11       10.98       10.54      7.63 o 
   3  11  11       20.80       19.85     11.25 o 
   4  11  11       17.33       13.18      8.67 o 
   5  11  11        5.71        0.90      6.37 o 
   6  11  11       10.35       13.13      9.11 o 
   7  11  11        7.89        0.03     24.22 o 
   8  11  11        2.41        0.14     20.84 o 
  -1  12  11        0.70        5.66      6.63 o 
   0  12  11       36.16       27.86      9.99 o 
   1  12  11       13.72       17.73      8.19 o 
   2  12  11        5.93        0.00      6.38 o 
   3  12  11       54.69       67.59     12.69 o 
   4  12  11       16.60       11.06     10.03 o 
   5  12  11        1.43        2.16      7.62 o 
   6  12  11        2.72        0.00     18.42 o 
   7  12  11        2.97        0.06     19.95 o 
   8  12  11        2.99        0.28     23.09 o 
   0  13  11       32.48       13.15      8.05 o 
   1  13  11       43.64       28.30     10.68 o 
   2  13  11       27.47       23.34     10.27 o 
   3  13  11        4.70        6.71      7.71 o 
   4  13  11        6.18        4.96      8.57 o 
   5  13  11       16.93       15.36     11.26 o 
   7  13  11        1.90        0.03     29.33 o 
   2  14  11        5.94        0.06      5.94 o 
   3  14  11        0.34        4.72      7.63 o 
   4  14  11        8.61        2.63      8.12 o 
   5  14  11        1.73       13.20     10.78 o 
  -4  -4  12       16.40       15.15     14.29 o 
  -3  -4  12        0.95        0.03     11.68 o 
  -2  -4  12        1.65        0.00     10.16 o 
  -1  -4  12        0.24        0.34      6.89 o 
   0  -4  12        1.80        7.56      6.58 o 
   1  -4  12        1.70        6.51      6.82 o 
  -5  -3  12       28.22       12.90     14.57 o 
  -4  -3  12      108.46       81.41     17.95 o 
  -3  -3  12        3.80        4.61     12.13 o 
  -2  -3  12        1.23        0.00     11.82 o 
  -1  -3  12        0.09        0.27      6.47 o 
   0  -3  12        4.20        4.48      6.38 o 
   1  -3  12        0.16        6.02     10.49 o 
   2  -3  12        0.10        0.03      8.55 o 
   3  -3  12        0.23        3.97      7.30 o 
  -5  -2  12        1.25        0.69     12.26 o 
  -4  -2  12        4.93        0.69     11.96 o 
  -3  -2  12        8.91        7.44     11.65 o 
  -2  -2  12       25.25       30.37     11.04 o 
  -1  -2  12        0.69        2.45      7.44 o 
   0  -2  12       46.35       47.72      9.07 o 
   1  -2  12        7.42       14.84      9.88 o 
   2  -2  12        1.98        0.14      6.24 o 
   3  -2  12        0.39        0.00      7.60 o 
   4  -2  12        1.33        0.11      7.88 o 
  -6  -1  12        0.43        0.06     10.52 o 
  -5  -1  12        5.71        0.80     11.04 o 
  -4  -1  12       23.31       17.73     12.29 o 
  -3  -1  12       18.81        7.69     11.13 o 
  -2  -1  12       16.14       13.81      7.84 o 
  -1  -1  12       21.57       31.55      8.18 o 
   0  -1  12       12.25       14.38      7.40 o 
   1  -1  12       31.28       31.13     11.74 o 
   2  -1  12        2.01        3.88      7.77 o 
   3  -1  12       12.10        4.99      6.60 o 
   4  -1  12        0.10        0.11      5.77 o 
   5  -1  12        3.12        0.31      9.02 o 
  -6   0  12        0.89        0.08     10.77 o 
  -5   0  12        0.99        0.31     11.38 o 
  -4   0  12       10.20        3.86      9.79 o 
  -3   0  12        0.06        0.08      9.43 o 
  -2   0  12        2.19        6.16      7.03 o 
  -1   0  12        5.37        2.95      6.06 o 
   0   0  12        1.35        0.14      9.66 o 
   1   0  12       14.63       17.12     11.32 o 
   2   0  12       76.08       95.26     15.65 o 
   3   0  12        2.74        0.08      6.71 o 
   4   0  12        0.13        0.03      7.35 o 
   5   0  12        7.33        6.77     10.38 o 
   6   0  12        1.58        0.11      8.27 o 
  -6   1  12        1.26        0.03     12.51 o 
  -5   1  12       14.88       11.88     11.71 o 
  -4   1  12       12.92        7.44      9.13 o 
  -3   1  12        5.10        4.26      7.11 o 
  -2   1  12       15.10       13.37      7.28 o 
  -1   1  12      137.28      176.25     19.28 o 
   0   1  12       33.25       40.40     12.90 o 
   1   1  12       38.81       36.29     12.04 o 
   2   1  12       17.89       34.49     12.76 o 
   3   1  12       30.43       44.17     11.57 o 
   4   1  12        2.18        5.80      7.69 o 
   5   1  12        2.62        1.61      6.69 o 
   6   1  12        9.01        6.24     10.29 o 
  -6   2  12        0.60        2.19     12.63 o 
  -5   2  12       18.66       19.15     11.74 o 
  -4   2  12        3.30        0.14      9.99 o 
  -3   2  12        0.07        0.25      6.21 o 
  -2   2  12        0.53        0.08      6.03 o 
  -1   2  12       49.87       54.61     14.23 o 
   0   2  12        6.26        1.50      8.13 o 
   1   2  12        0.67        0.08      9.46 o 
   2   2  12       13.68       12.24     10.41 o 
   3   2  12       45.96       57.52     12.15 o 
   4   2  12        0.71        0.11      7.60 o 
   5   2  12        1.30        2.91      9.41 o 
   6   2  12       10.08       15.73     10.41 o 
   7   2  12        0.47        8.55      9.77 o 
  -6   3  12        0.05        0.00     11.79 o 
  -5   3  12        0.89        1.86     10.49 o 
  -4   3  12        3.95        5.65      7.68 o 
  -3   3  12        0.58        0.14      6.68 o 
  -2   3  12        6.09       11.04     11.68 o 
  -1   3  12      205.38      225.36     21.00 o 
   0   3  12      115.48      123.25     16.98 o 
   1   3  12       54.91       50.33     13.21 o 
   2   3  12       79.51       69.28     12.43 o 
   3   3  12       93.43       90.07     15.93 o 
   4   3  12       13.98        8.10      9.32 o 
   5   3  12       21.82       23.89      9.07 o 
   6   3  12        5.13        0.03      7.38 o 
   7   3  12        3.35        4.66      7.30 o 
  -6   4  12        0.19        0.00     11.71 o 
  -5   4  12        2.92        2.33      9.57 o 
  -4   4  12       13.98        6.69      7.62 o 
  -3   4  12        5.27        3.44     11.65 o 
  -2   4  12        0.58        0.78     10.65 o 
  -1   4  12      171.91      158.66     19.34 o 
   0   4  12       38.86       40.90     11.96 o 
   1   4  12        0.60        3.19      9.05 o 
   2   4  12       21.29       17.06      9.49 o 
   3   4  12       34.96       33.46     10.57 o 
   4   4  12        3.06        4.99      7.02 o 
   5   4  12        5.32        9.02     10.71 o 
   6   4  12        0.76        5.30      9.96 o 
   7   4  12       13.75        8.57      9.85 o 
   8   4  12        4.21       11.18     11.85 o 
  -5   5  12        1.95        3.66     10.24 o 
  -4   5  12       34.36       19.48     13.21 o 
  -3   5  12        8.58       17.45     13.07 o 
  -2   5  12        2.42        0.00      9.32 o 
  -1   5  12      154.08      178.69     19.37 o 
   0   5  12       11.98       13.51      9.27 o 
   1   5  12        1.25        7.05      7.94 o 
   2   5  12        5.77        9.96      9.63 o 
   3   5  12        3.53        3.24      8.78 o 
   4   5  12        8.05       11.50      7.77 o 
   5   5  12        2.67        0.03      8.93 o 
   6   5  12        0.03        9.35      9.76 o 
   7   5  12       39.87       38.54     11.32 o 
   8   5  12        5.29        5.85      9.57 o 
  -5   6  12        1.58        0.03     17.81 o 
  -4   6  12       37.14       46.67     18.20 o 
  -3   6  12       17.05       17.59     14.10 o 
  -2   6  12       56.29       69.95     15.79 o 
  -1   6  12        3.61        0.78      9.82 o 
   0   6  12        6.45        9.13      8.80 o 
   1   6  12        9.55       13.18      7.85 o 
   2   6  12        7.19        4.02      8.66 o 
   3   6  12        1.65        0.11      7.65 o 
   4   6  12        0.10        0.08      7.33 o 
   5   6  12        3.39        0.71      8.13 o 
   6   6  12        1.06        5.01      8.77 o 
   7   6  12       59.28       42.26     23.20 o 
   8   6  12        3.30        0.08      9.40 o 
  -5   7  12        0.06        0.03     11.54 o 
  -4   7  12        4.74        9.10     11.35 o 
  -3   7  12        9.25        3.30      7.58 o 
  -2   7  12       18.52       22.61     16.09 o 
  -1   7  12        0.01        0.00     11.82 o 
   0   7  12       26.33       57.91     14.29 o 
   1   7  12       50.55       52.05     11.38 o 
   2   7  12        1.79        0.03      8.21 o 
   3   7  12        2.66        0.03      7.52 o 
   4   7  12        9.68        2.51      7.02 o 
   5   7  12       38.78       21.80     15.72 o 
   6   7  12        1.09        5.37      7.66 o 
   7   7  12        0.12        2.14      9.35 o 
   8   7  12        0.40       11.07     11.85 o 
  -4   8  12        2.29       15.15     11.96 o 
  -3   8  12        9.79        5.49      7.35 o 
  -2   8  12        0.08        0.03      6.80 o 
  -1   8  12        0.07        1.00      6.77 o 
   0   8  12        1.65        1.00     10.77 o 
   1   8  12        0.34        2.19      8.38 o 
   2   8  12        0.32        1.30      6.88 o 
   3   8  12        1.93        0.28      6.74 o 
   4   8  12       27.02       30.11      9.94 o 
   5   8  12       78.53       61.08     12.22 o 
   6   8  12        5.98       13.00     10.35 o 
   7   8  12        7.34        9.61      9.62 o 
   8   8  12        3.19        0.00     20.92 o 
  -4   9  12        0.01        9.88     10.43 o 
  -3   9  12        1.80        2.19      8.85 o 
  -2   9  12       10.58        6.44      8.07 o 
  -1   9  12        6.23        6.47      6.85 o 
   0   9  12        0.79        0.11      6.44 o 
   1   9  12        1.70        7.69     10.99 o 
   2   9  12       22.61        8.93      9.21 o 
   3   9  12       21.24       21.11     14.05 o 
   4   9  12        6.89       11.15      7.13 o 
   5   9  12        0.78        2.73      6.92 o 
   6   9  12        4.95        6.06      9.30 o 
   7   9  12       13.77       17.36     12.60 o 
   8   9  12        0.08        0.03     23.09 o 
  -3  10  12        0.08        0.03      5.58 o 
  -2  10  12       15.46        9.24      8.60 o 
  -1  10  12        4.20        0.19      6.13 o 
   0  10  12        1.40        0.03      6.13 o 
   1  10  12        0.46        0.89      7.38 o 
   2  10  12        0.00        0.00      6.99 o 
   3  10  12       53.16       44.99     11.62 o 
   4  10  12       13.60       17.74      9.46 o 
   5  10  12        7.30        0.22      6.32 o 
   6  10  12       15.42       17.70      9.90 o 
   7  10  12       14.86       11.49     10.46 o 
  -2  11  12        5.11        0.06      6.55 o 
  -1  11  12        2.53        5.22      6.91 o 
   0  11  12        0.17        0.06      4.80 o 
   1  11  12        9.07        2.19      6.49 o 
   2  11  12        0.11        0.06      6.44 o 
   3  11  12        1.54        1.34      9.78 o 
   4  11  12        2.96        0.33      7.20 o 
   5  11  12        0.02        0.17      8.42 o 
   6  11  12        7.94        2.11      8.55 o 
   7  11  12        3.59        0.00     25.58 o 
   8  11  12        1.89        0.03     21.92 o 
  -1  12  12        0.10        0.03      5.24 o 
   0  12  12        0.05        2.53      7.02 o 
   2  12  12       18.52       14.79      8.68 o 
   3  12  12        5.46        1.90      6.89 o 
   4  12  12        7.15        9.18      9.92 o 
   5  12  12        9.42       14.13      9.94 o 
   6  12  12        0.43        0.00      9.12 o 
   7  12  12        0.03        0.00     29.50 o 
   1  13  12        4.28        4.63      7.13 o 
   2  13  12        1.75        2.55      5.80 o 
   3  13  12        0.24        0.03      6.74 o 
   4  13  12       22.09       25.38     18.23 o 
   5  13  12       31.24       45.61     21.31 o 
   6  13  12        4.45        0.03     24.75 o 
   3  14  12        0.71        6.55      7.38 o 
   4  14  12       17.22      133.73     82.80 o 
  -3  -3  13        2.92        0.00     11.24 o 
  -2  -3  13        2.25        0.00      9.21 o 
  -1  -3  13        0.08        8.88     11.35 o 
   0  -3  13        1.24        1.64      9.96 o 
   1  -3  13        1.97        5.97     10.71 o 
  -4  -2  13        1.44        0.19     11.99 o 
  -3  -2  13        8.51        7.91     12.65 o 
  -2  -2  13        0.30        0.00     11.07 o 
  -1  -2  13        0.58       18.23     10.79 o 
   0  -2  13       13.34       17.92     12.04 o 
   1  -2  13        0.01        0.06      8.41 o 
   2  -2  13        0.88        0.06      7.91 o 
   3  -2  13        2.04        8.63      7.24 o 
  -4  -1  13        2.85        0.22     11.13 o 
  -3  -1  13        6.21        0.00     11.02 o 
  -2  -1  13        1.70        1.09      7.08 o 
  -1  -1  13        3.21       15.34     11.13 o 
   0  -1  13       49.76       73.95     15.57 o 
   1  -1  13        3.84        9.49     10.43 o 
   2  -1  13        6.81        9.18      7.58 o 
   3  -1  13        4.58        1.33      6.83 o 
   4  -1  13        0.49        1.42      8.19 o 
  -5   0  13        4.61        0.11     11.68 o 
  -4   0  13       27.90       16.81     12.63 o 
  -3   0  13       20.41        9.55     10.82 o 
  -2   0  13        3.66        5.85     10.77 o 
  -1   0  13        2.14        0.19     10.99 o 
   0   0  13        0.08        8.10     11.10 o 
   1   0  13        3.14        5.60      9.66 o 
   2   0  13        2.03        2.14      7.27 o 
   3   0  13        1.79        1.83      6.19 o 
   4   0  13        1.05        0.06      7.55 o 
   5   0  13        1.16        0.25      7.46 o 
  -5   1  13        0.82        0.08     11.02 o 
  -4   1  13        5.60        0.19     10.54 o 
  -3   1  13       16.27       11.96     11.54 o 
  -2   1  13       34.25       30.74     12.71 o 
  -1   1  13        6.17       16.23     11.93 o 
   0   1  13        2.42        6.88      9.05 o 
   1   1  13        0.42        0.28      8.55 o 
   2   1  13        1.30        0.17      6.44 o 
   3   1  13        0.46        6.63      9.10 o 
   4   1  13        6.19        3.19      6.47 o 
   5   1  13        4.68        2.33      8.19 o 
  -5   2  13        5.68        0.03     11.04 o 
  -4   2  13        0.71        3.39      9.93 o 
  -3   2  13        2.27        9.91     10.79 o 
  -2   2  13       60.31       51.61     14.46 o 
  -1   2  13        3.73       14.37     11.60 o 
   0   2  13       15.79       26.64     10.29 o 
   1   2  13       50.53       58.02     14.18 o 
   2   2  13        8.28        3.19      8.66 o 
   3   2  13        0.05        1.50      8.74 o 
   4   2  13        1.65        7.55      9.43 o 
   5   2  13        9.47       14.68     10.65 o 
   6   2  13        2.16        1.42      8.57 o 
  -5   3  13        1.50        1.97     12.07 o 
  -3   3  13       44.87       60.68     14.71 o 
  -2   3  13       96.96      104.72     16.43 o 
  -1   3  13       34.30       45.73     14.65 o 
   0   3  13       42.20       49.25     13.57 o 
   1   3  13       67.85       84.35     15.37 o 
   2   3  13        1.89        0.06      9.07 o 
   3   3  13       29.31       22.28     10.79 o 
   4   3  13        3.41        3.86      9.74 o 
   5   3  13        0.12        2.55      8.05 o 
   6   3  13        3.17        7.71     10.93 o 
   7   3  13        1.97        0.00     10.13 o 
  -4   4  13        0.37        5.63     11.40 o 
  -3   4  13        6.31       10.52     12.43 o 
  -2   4  13        5.92       15.48     11.88 o 
  -1   4  13        0.89        7.24     11.10 o 
   0   4  13        0.74        5.44     10.57 o 
   1   4  13       16.90       20.37      9.88 o 
   2   4  13        4.07        2.55      7.33 o 
   3   4  13       19.73       18.20     10.63 o 
   4   4  13       38.42       27.86      9.71 o 
   5   4  13        8.51        9.18     10.02 o 
   6   4  13       15.17       14.46     11.60 o 
   7   4  13        4.05        9.71     12.15 o 
  -4   5  13        1.07        0.03     13.32 o 
  -3   5  13        1.03        8.19     12.65 o 
  -2   5  13       12.07        6.55      8.88 o 
  -1   5  13       25.34       44.15     13.21 o 
   0   5  13      126.43      153.16     19.15 o 
   1   5  13        3.73       12.35      8.35 o 
   2   5  13       15.64       11.52      8.46 o 
   3   5  13       27.45       42.11     14.86 o 
   4   5  13       52.65       61.69     24.65 o 
   5   5  13       24.98       16.98      9.79 o 
   6   5  13        8.70       16.09     12.21 o 
   7   5  13        0.01        2.55     10.88 o 
  -4   6  13        0.07        3.91     12.46 o 
  -3   6  13       33.34       36.21     14.35 o 
  -2   6  13        1.03        0.42     11.52 o 
  -1   6  13        0.25        0.00     10.07 o 
   0   6  13       43.44       45.39     12.13 o 
   1   6  13       13.17       20.48      9.63 o 
   2   6  13       12.36        5.77      7.52 o 
   3   6  13        2.72        1.76      8.31 o 
   4   6  13        0.31        0.06      8.65 o 
   5   6  13        5.42        5.25      9.20 o 
   6   6  13        2.05        4.78      7.95 o 
   7   6  13        0.00        1.08     10.02 o 
  -4   7  13        2.49        0.03     15.29 o 
  -3   7  13       69.80       86.27     18.90 o 
  -2   7  13        9.52       23.47     13.90 o 
  -1   7  13        2.29        0.14     10.18 o 
   0   7  13        1.28        4.63      7.80 o 
   1   7  13       47.17       36.68     11.24 o 
   2   7  13        9.38        8.30      9.35 o 
   3   7  13        0.96        0.03      6.07 o 
   4   7  13       16.09        6.23      8.03 o 
   5   7  13        2.67        0.03      7.04 o 
   6   7  13        2.54        5.11      7.93 o 
   7   7  13        0.42        0.89      8.55 o 
   8   7  13        4.29        5.62      9.04 o 
  -3   8  13       38.49       48.56     12.01 o 
  -2   8  13       23.65       52.44     15.12 o 
  -1   8  13        0.02        0.14      8.66 o 
   0   8  13       10.18       12.49     10.74 o 
   1   8  13       18.61       24.86     10.90 o 
   2   8  13      178.01      174.61     18.67 o 
   3   8  13       23.46       18.61      9.35 o 
   4   8  13       11.30        5.63      8.75 o 
   5   8  13        1.16        0.51      6.43 o 
   6   8  13        0.63        1.14      8.51 o 
   7   8  13        4.90        6.55      8.43 o 
   8   8  13        0.49        0.00     18.01 o 
  -3   9  13        0.47        2.33      8.24 o 
  -2   9  13        1.30        1.66      7.80 o 
  -1   9  13        0.20        0.03      9.99 o 
   0   9  13        2.41        3.58      8.63 o 
   1   9  13        0.98        0.08      6.66 o 
   2   9  13       17.85       25.83     10.71 o 
   3   9  13       13.45       20.77     10.09 o 
   4   9  13        2.84        0.25      8.61 o 
   5   9  13        0.35        0.03      7.46 o 
   6   9  13        2.36        3.33      8.85 o 
   7   9  13       14.11        7.94      8.56 o 
   8   9  13        0.54        0.00     19.03 o 
  -2  10  13        2.57        1.44      7.08 o 
  -1  10  13        0.57        1.83      6.77 o 
   0  10  13        5.74        0.25      6.55 o 
   1  10  13        0.41        3.83      8.13 o 
   2  10  13        0.12        1.17      9.96 o 
   3  10  13       18.87       10.57      9.28 o 
   4  10  13        0.29        1.74      6.47 o 
   5  10  13        3.19        2.44      7.47 o 
   6  10  13       16.89       12.68      8.75 o 
   7  10  13       14.53       20.39     12.21 o 
  -1  11  13        1.22        0.03      5.08 o 
   0  11  13        5.38        1.80      6.44 o 
   1  11  13        0.06        0.00     11.76 o 
   2  11  13        3.75        3.33     10.24 o 
   3  11  13        0.63        3.14      9.36 o 
   4  11  13        2.64        0.31      8.16 o 
   5  11  13       14.92       13.57      9.48 o 
   6  11  13       17.38       12.38     10.26 o 
   7  11  13       19.88        0.08     30.13 o 
   0  12  13       12.36        9.99      6.24 o 
   1  12  13        0.91        0.00      4.94 o 
   2  12  13        1.13        5.91     11.88 o 
   3  12  13        1.59        0.00      7.02 o 
   4  12  13        9.81        5.36      8.98 o 
   5  12  13        0.14        4.30      7.19 o 
   6  12  13        1.92        0.03      9.54 o 
   2  13  13        0.00        0.06      4.69 o 
   3  13  13        2.58        5.74      9.38 o 
   4  13  13       10.59        7.63      8.16 o 
   5  13  13        2.90        5.82     10.77 o 
  -1  -2  14        9.75       17.01     13.04 o 
   0  -2  14        0.89        0.06      8.77 o 
  -1  -1  14        5.62        2.64     11.21 o 
   0  -1  14        0.11        0.06      8.49 o 
   1  -1  14       24.02       36.32     11.96 o 
   2  -1  14       13.65        9.52      8.02 o 
  -2   0  14        2.01        1.47     11.40 o 
  -1   0  14        9.18       19.62     12.51 o 
   0   0  14        0.19        6.52     10.29 o 
   1   0  14        1.66        0.53      7.52 o 
   2   0  14       24.92       13.01      9.99 o 
   3   0  14        0.59        0.25      7.30 o 
  -2   1  14       10.92       15.48     12.65 o 
  -1   1  14        0.15        3.22      9.43 o 
   0   1  14        2.53        1.14     10.68 o 
   1   1  14       10.30       15.82      9.88 o 
   2   1  14        0.14        0.06      7.60 o 
   3   1  14        5.58        8.60      8.24 o 
   4   1  14        0.37        0.06      5.66 o 
  -2   2  14        0.20        0.00     10.99 o 
  -1   2  14       19.79       29.86     12.93 o 
   0   2  14       83.56       99.97     16.79 o 
   1   2  14        0.05        0.11      8.07 o 
   2   2  14        2.72        0.19      7.21 o 
   3   2  14        3.83        0.78      6.55 o 
   4   2  14        6.02        1.44      8.05 o 
   5   2  14        9.58        0.08      9.43 o 
  -3   3  14       12.99       20.34     13.93 o 
  -2   3  14       15.99       20.64     12.96 o 
  -1   3  14        7.67       10.88      9.71 o 
   0   3  14       83.35       78.00     15.82 o 
   1   3  14        0.26        0.00      8.71 o 
   2   3  14        0.04        3.41      7.41 o 
   3   3  14        2.45        2.91      8.93 o 
   4   3  14        0.15        0.00      7.85 o 
   5   3  14        0.32        0.03      8.74 o 
   6   3  14        8.03       14.04     11.60 o 
  -3   4  14        2.97        8.24     11.24 o 
  -2   4  14       25.24       37.29     13.62 o 
  -1   4  14        0.24        1.14     10.82 o 
   0   4  14        0.43        0.25      9.63 o 
   1   4  14        2.37        0.08      8.68 o 
   2   4  14        0.12        0.00      6.41 o 
   3   4  14        0.70        0.00      7.02 o 
   4   4  14       28.61       27.94     10.29 o 
   5   4  14        2.93        5.47      7.99 o 
   6   4  14        0.34        6.05     10.43 o 
  -3   5  14       22.92       31.49     13.12 o 
  -2   5  14        2.61       14.12     12.82 o 
  -1   5  14        2.20        6.96     10.32 o 
   0   5  14        1.93        2.44      9.38 o 
   1   5  14        3.12        3.50      8.96 o 
   2   5  14        3.01        6.91      7.69 o 
   3   5  14        4.38        7.13      6.94 o 
   4   5  14       47.86       61.02     14.10 o 
   5   5  14       10.40       16.01      8.66 o 
   6   5  14        1.51        0.00      9.38 o 
  -4   6  14        3.99        0.00     12.21 o 
  -3   6  14       45.00       55.16     15.93 o 
  -2   6  14       18.04       26.33     11.74 o 
  -1   6  14        0.27        0.03      7.96 o 
   0   6  14        1.10        6.38      9.10 o 
   1   6  14        0.74        2.03      7.19 o 
   2   6  14        0.05        0.03      7.69 o 
   3   6  14       10.94        5.66      9.57 o 
   4   6  14        4.08        0.00      5.68 o 
   5   6  14        3.89       11.43     10.04 o 
   6   6  14        0.05        5.33     10.99 o 
   7   6  14        0.58        0.11      8.44 o 
  -3   7  14       48.24       60.24     16.37 o 
  -2   7  14        0.94        0.17     10.35 o 
  -1   7  14       15.31       22.28     10.49 o 
   0   7  14        5.83       12.79      9.74 o 
   1   7  14        5.66       12.65      9.21 o 
   2   7  14        0.00        0.00      5.94 o 
   3   7  14       13.62        8.95      8.12 o 
   4   7  14        1.11        0.00      8.35 o 
   5   7  14        1.39        4.65      9.04 o 
   6   7  14        0.02        0.06      9.35 o 
   7   7  14        0.01        4.44     10.38 o 
  -3   8  14       13.10       43.59     14.21 o 
  -2   8  14        0.18        0.00      8.60 o 
  -1   8  14        5.61        0.03      9.66 o 
   0   8  14        0.39        1.89      7.55 o 
   1   8  14       34.28       26.58     10.41 o 
   2   8  14       38.16       42.95     10.77 o 
   3   8  14        0.28        5.08      6.93 o 
   4   8  14        2.29        6.13      9.22 o 
   5   8  14        2.78        0.00      8.76 o 
   6   8  14        2.19        6.67      8.29 o 
   7   8  14        0.02        0.00     10.79 o 
  -2   9  14        5.37       19.20     14.10 o 
  -1   9  14        5.88       12.38     11.15 o 
   0   9  14        0.02        0.03      8.49 o 
   1   9  14        3.02        2.58      8.91 o 
   2   9  14       59.42       67.04     13.73 o 
   3   9  14       11.69        1.33      8.47 o 
   4   9  14        0.61        0.36      7.19 o 
   5   9  14        0.74        2.34      9.01 o 
   6   9  14        0.50        0.23      8.01 o 
   7   9  14        0.94        2.79      8.91 o 
  -1  10  14        3.67        1.44     11.46 o 
   0  10  14        5.62        1.72      7.74 o 
   1  10  14        4.48        0.03      9.24 o 
   2  10  14        8.16        3.27      9.30 o 
   3  10  14       30.81       16.09      7.96 o 
   4  10  14        0.07        1.71      9.17 o 
   5  10  14        1.23        2.75      9.20 o 
   6  10  14        1.20        0.24      9.45 o 
   0  11  14        2.04        0.03      9.79 o 
   1  11  14        0.79        0.06      6.58 o 
   2  11  14        0.12        0.00      7.88 o 
   3  11  14        0.03        0.03      9.16 o 
   4  11  14        0.49        0.11      8.22 o 
   5  11  14        0.02        0.03      6.41 o 
   6  11  14        0.01        0.44     10.24 o 
   1  12  14        0.01        0.06      7.46 o 
   2  12  14        0.04        0.06     10.24 o 
   3  12  14        2.60        6.44      7.96 o 
   4  12  14       15.65       16.75     10.77 o 
   5  12  14        4.08        7.94     10.06 o 
  -1   0  15        0.02        0.00      9.85 o 
   0   0  15        7.80        8.44      9.91 o 
   1   0  15       18.97       20.73     10.68 o 
  -2   1  15        1.84        0.11     11.46 o 
  -1   1  15        0.42        2.58      9.96 o 
   0   1  15        7.30       17.09     11.49 o 
   1   1  15        4.40        9.93      8.66 o 
   2   1  15       10.76       11.07      8.96 o 
   3   1  15        0.16        0.06      6.41 o 
  -2   2  15        0.04        5.08     10.18 o 
  -1   2  15        0.01        0.08     10.77 o 
   0   2  15        1.52        4.38     10.07 o 
   1   2  15        5.66        9.77      8.68 o 
   2   2  15        3.21        7.46      7.24 o 
   3   2  15        0.32        0.11      5.24 o 
   4   2  15        3.93        1.19      6.63 o 
  -2   3  15        2.32        0.17     12.71 o 
  -1   3  15        0.33        0.06     10.93 o 
   0   3  15        0.37        1.17      9.41 o 
   1   3  15        3.40        5.85      8.77 o 
   2   3  15        5.66        9.10      8.93 o 
   3   3  15        1.96        6.63      8.66 o 
   4   3  15        4.27       11.15      7.27 o 
  -3   4  15        9.12       11.15     13.62 o 
  -2   4  15       23.00       39.15     15.40 o 
  -1   4  15       18.23       29.83     13.26 o 
   0   4  15        0.89       13.26      9.30 o 
   1   4  15        0.28        0.08      8.21 o 
   2   4  15        1.92        5.80      8.46 o 
   3   4  15       18.05       18.76      7.94 o 
   4   4  15       12.24       14.98      9.68 o 
   5   4  15        0.01        9.88      9.57 o 
  -3   5  15        5.98        2.11     13.01 o 
  -2   5  15       21.17       45.23     13.26 o 
  -1   5  15        2.48        0.08      9.21 o 
   0   5  15        9.80        5.30      8.30 o 
   1   5  15        2.15        2.25      7.38 o 
   2   5  15        0.09        0.06      5.74 o 
   3   5  15       27.43       22.70     10.18 o 
   4   5  15       39.92       33.91     11.99 o 
   5   5  15        0.07        0.03      8.60 o 
  -3   6  15        1.54        0.00     12.93 o 
  -2   6  15        1.34       11.57     12.21 o 
  -1   6  15        0.00       12.96     10.82 o 
   0   6  15       18.68       16.93      9.85 o 
   1   6  15        5.37        3.47      8.93 o 
   2   6  15        0.10        6.10      7.44 o 
   3   6  15        2.13        4.41      8.60 o 
   4   6  15       20.04       16.34     10.35 o 
   5   6  15        1.60        7.08      9.05 o 
   6   6  15        1.03        3.39     10.82 o 
  -2   7  15        0.34        6.10      9.68 o 
  -1   7  15        5.01        0.03      8.71 o 
   0   7  15        0.08        0.83      7.77 o 
   1   7  15        0.01        0.03      7.85 o 
   2   7  15        1.69        0.03      7.08 o 
   3   7  15        0.70        0.03      7.58 o 
   4   7  15        2.87        1.07      8.67 o 
   5   7  15        1.23        9.55      8.55 o 
   6   7  15        0.04        2.25     10.41 o 
  -2   8  15        1.96        0.00      9.57 o 
  -1   8  15        1.61        3.77      7.21 o 
   0   8  15        0.06        2.08      6.24 o 
   1   8  15        1.81        5.22      8.38 o 
   2   8  15        2.38        3.69      6.96 o 
   3   8  15        0.22        5.97      8.85 o 
   4   8  15        2.24        4.05      8.88 o 
   5   8  15        0.10        0.03      6.43 o 
   6   8  15        0.05        0.14      8.21 o 
  -1   9  15        5.15        8.66      7.55 o 
   0   9  15        6.50       10.99      7.35 o 
   1   9  15        2.51        9.85      8.77 o 
   2   9  15        1.60        2.08      8.63 o 
   3   9  15        9.92       11.52      7.55 o 
   4   9  15        2.20        1.44      6.73 o 
   5   9  15        0.01        2.70      9.59 o 
   6   9  15        3.22        8.80     10.99 o 
   0  10  15        7.56        4.55      9.16 o 
   1  10  15        4.44        8.32      9.05 o 
   2  10  15        3.02        0.00      8.38 o 
   3  10  15        0.71        5.08      7.74 o 
   4  10  15        0.03        3.07      8.41 o 
   5  10  15        0.00        0.03      8.55 o 
   1  11  15        6.06        4.00      7.38 o 
   2  11  15        0.03        1.83      8.19 o 
   3  11  15        1.43        4.77      6.58 o 
   4  11  15        0.07        0.03      7.48 o 
   5  11  15        0.22        0.00      7.84 o 
  -1   3  16        7.06        0.06     10.41 o 
   0   3  16        0.01        0.00      9.07 o 
   1   3  16        2.20       10.24      7.35 o 
   2   3  16        2.98        0.06      7.71 o 
  -1   4  16        0.31        2.61      9.16 o 
   0   4  16        3.23        3.00      6.83 o 
   1   4  16       13.54       16.62      9.68 o 
   2   4  16        2.24        4.74      8.13 o 
   3   4  16        3.54        4.72      7.77 o 
  -1   5  16       12.45       18.29     11.96 o 
   0   5  16        8.03        7.99      9.38 o 
   1   5  16        5.51        0.03      6.71 o 
   2   5  16        1.08        0.08      5.72 o 
   3   5  16        3.38        3.63      8.13 o 
   4   5  16        4.48        3.63      7.49 o 
  -1   6  16        3.09       14.51     10.71 o 
   0   6  16       16.43       20.01     10.68 o 
   1   6  16        5.37        3.44      6.85 o 
   2   6  16        0.85        5.63      6.83 o 
   3   6  16        0.04        0.83      6.41 o 
   4   6  16        0.13        0.00      6.08 o 
  -1   7  16        2.67        0.00      8.44 o 
   0   7  16       20.88       23.61     10.32 o 
   1   7  16        4.08        0.03      5.60 o 
   2   7  16        0.04        0.03      6.08 o 
   3   7  16        2.37        0.00      8.05 o 
   4   7  16        0.66        0.97      5.69 o 
   0   8  16        1.20        1.78      7.19 o 
   1   8  16        2.02        2.08      7.71 o 
   2   8  16        0.01        1.97      7.80 o 
   3   8  16        0.00        2.47      8.57 o 
   4   8  16        1.39        7.71     10.02 o 
   1   9  16        2.77        0.14      7.74 o 
   2   9  16        1.73        0.03      5.19 o 
   3   9  16        6.73        3.83      8.46 o 
   4   9  16        0.19        0.11      6.49 o 
   2  10  16        0.03        1.53      6.88 o 
   3  10  16        4.42       14.21      9.49 o 
                                                 
